# Supplementary material for: Androgen receptor is a determinant of melanoma targeted drug resistance
Source: Nat Commun. 2023 Oct 14;14:6498. doi: 10.1038/s41467-023-42239-w (PMC10576812; doi:10.1038/s41467-023-42239-w)
Supplement: Supplementary file 4 — Supplementary Data 1–5 [file 41467_2023_42239_MOESM4_ESM.zip]

Archive with 11 entries (10 files):
- Supplementary data/__MACOSX/
- Supplementary data/__MACOSX/._S1-List of DEGs from BRAFi-resistant cells.xlsx
- Supplementary data/__MACOSX/._s2-list of DEGs in DAB-treated AR OE and CNTRL cells in three melanoma cell lines (A375, WM9 and M14).xlsx
- Supplementary data/__MACOSX/._s3-ist of DEGs in AR OE  cells in three melanoma cell lines (A375, WM9 and M14).xlsx
- Supplementary data/__MACOSX/._s4-melanoma cells used in the study.xlsx
- Supplementary data/__MACOSX/._s5-ReagentsPrimers and antibodies.xlsx
- Supplementary data/S1-List of DEGs from BRAFi-resistant cells.xlsx
- Supplementary data/s2-list of DEGs in DAB-treated AR OE and CNTRL cells in three melanoma cell lines (A375, WM9 and M14).xlsx
- Supplementary data/s3-ist of DEGs in AR OE  cells in three melanoma cell lines (A375, WM9 and M14).xlsx
- Supplementary data/s4-melanoma cells used in the study.xlsx
- Supplementary data/s5-ReagentsPrimers and antibodies.xlsx
