# Supplementary material for: Androgen receptor is a determinant of melanoma targeted drug resistance
Source: Nat Commun. 2023 Oct 14;14:6498. doi: 10.1038/s41467-023-42239-w (PMC10576812; doi:10.1038/s41467-023-42239-w)
Supplement: Supplementary file 4 — Supplementary Data 1–5 [file 41467_2023_42239_MOESM4_ESM.zip › Supplementary data/S1-List of DEGs from BRAFi-resistant cells.xlsx]

## Sheet: BR vs P
Table S1A. List of differentially expressed genes in five BRAFi-resistant melanoma cell lines (A375, WM9, UACC903, M160916 and M121224) as determined by global transcriptomics analysis.
Affymetrix ID	SYMBOL	ENTREZID	ENSEMBL	GENENAME	MAP	logFC	AveExpr	t	P.Value	adj.P.Val	B
TC1200009892.hg.1	OLR1	4973	ENSG00000173391	oxidized low density lipoprotein receptor 1	12p13.2	3.59476	6.13014	-6.4973	0.000294572	0.582516	0.870338
TC0200012656.hg.1	EFEMP1	2202	ENSG00000115380	EGF containing fibulin extracellular matrix protein 1	2p16.1	3.42147	6.98308	-3.94983	0.00520702	0.795928	2.23269
TC0900008953.hg.1	ASS1	445	ENSG00000130707	argininosuccinate synthase 1	BR vs	3.27725	7.68969	-4.52325	0.00252114	0.769024	1.83607
TC0X00010399.hg.1	BEX1	55859	ENSG00000133169	brain expressed X-linked 1	Xq22.1	2.78291	7.33082	-3.18116	0.0148546	0.884703	2.86273
TC0800011611.hg.1	TNFRSF11B	4982	ENSG00000164761	TNF receptor superfamily member 11b	8q24.12	2.69157	7.0436	-2.35167	0.0499038	0.884703	3.65636
TC0100010713.hg.1	PAPPA2	60676	ENSG00000116183	pappalysin 2	1q25.2	2.58157	5.87677	-4.49859	0.00259839	0.769024	1.85189
TC0900007680.hg.1	TLE4	7091	ENSG00000106829	TLE family member 4, transcriptional corepressor	9q21.31	2.55916	7.52466	-3.81538	0.00621638	0.795928	2.33467
TC0900009127.hg.1	COL5A1	1289	ENSG00000130635	collagen type V alpha 1 chain	9q34.3	2.48689	7.29781	-4.51219	0.00255547	0.769024	1.84315
TC1800007850.hg.1	COLEC12	81035	ENSG00000158270	collectin subfamily member 12	18p11.32	2.45088	7.05382	-4.52066	0.00252913	0.769024	1.83773
TC0400010282.hg.1	SEL1L3	23231	ENSG00000091490	SEL1L family member 3	4p15.2	2.419	8.19566	-10.1624	1.56259e-05	0.365349	0.0233615
TC0100011621.hg.1	TGFB2	7042	ENSG00000092969	transforming growth factor beta 2	1q41	2.41326	8.6643	-2.56334	0.0364285	0.884703	3.44532
TC0400007344.hg.1	UCHL1	7345	ENSG00000154277	ubiquitin C-terminal hydrolase L1	4p13	2.34948	8.03351	-2.52307	0.0386689	0.884703	3.48514
TC1300008644.hg.1	POSTN	10631	ENSG00000133110	periostin	13q13.3	2.32875	6.04265	-2.61779	0.0336104	0.884703	3.39178
TC0100006931.hg.1	PDPN	10630	ENSG00000162493	podoplanin	1p36.21	2.32672	5.39561	-3.86106	0.00585143	0.795928	2.29963
TC1200012592.hg.1	C1S	716	ENSG00000182326	complement C1s	12p13.31	2.29044	6.73641	-4.41844	0.00286801	0.78161	1.90405
TC0200013616.hg.1	AFF3	3899	ENSG00000144218	ALF transcription elongation factor 3	2q11.2	2.26243	5.78594	-5.46448	0.000850094	0.594795	1.3077
TC1000006937.hg.1	PLXDC2	84898	ENSG00000120594	plexin domain containing 2	10p12.31	2.25166	5.48885	-3.26469	0.0132022	0.884703	2.78883
TC0400009223.hg.1	CPE	1363	ENSG00000109472	carboxypeptidase E	4q32.3	2.18401	5.98066	-4.20724	0.0037372	0.795928	2.04708
TC2100007491.hg.1	CBS	875	ENSG00000160200	cystathionine beta-synthase	21q22.3	2.16917	8.50514	-7.38126	0.000130702	0.582516	0.585288
TC0200016402.hg.1	RSAD2	91543	ENSG00000134321	radical S-adenosyl methionine domain containing 2	2p25.2	2.12051	6.69056	-2.4207	0.0450241	0.884703	3.58709
TC0200009619.hg.1	LYPD6B	130576	ENSG00000150556	LY6/PLAUR domain containing 6B	2q23.2	2.11645	6.94074	-3.63528	0.00791476	0.810252	2.47678
TC1900011271.hg.1	FPR1	2357	ENSG00000171051	formyl peptide receptor 1	19q13.41	2.09948	6.02503	-2.46448	0.0421845	0.884703	3.54337
TC0200007243.hg.1	VIT	5212	ENSG00000205221	vitrin	2p22.2	2.09616	4.79954	-2.80289	0.0256085	0.884703	3.21257
TC0300013513.hg.1	P3H2	55214	ENSG00000090530	prolyl 3-hydroxylase 2	3q28	2.05404	8.62497	-2.40311	0.0462199	0.884703	3.60472
TC0600013361.hg.1	CITED2	10370	ENSG00000164442	Cbp/p300 interacting transactivator with Glu/Asp rich carboxy-terminal domain 2	6q24.1	2.04412	9.23065	-2.92534	0.0214311	0.884703	3.09674
TC2100008285.hg.1	CBS	875	ENSG00000160200	cystathionine beta-synthase	21q22.3	2.04158	9.15339	-8.14774	6.86053e-05	0.534687	0.388306
TC0700011876.hg.1	ASNS	440	ENSG00000070669	asparagine synthetase (glutamine-hydrolyzing)	7q21.3	1.99769	9.07951	-4.38072	0.00300541	0.789544	1.92899
TC0X00007368.hg.1	TRO	7216	ENSG00000067445	trophinin	Xp11.21	1.98869	6.27776	-5.50498	0.000813465	0.594795	1.288
TC0700008293.hg.1	STEAP2	261729	ENSG00000157214	STEAP2 metalloreductase	7q21.13	1.98331	6.28649	-3.42392	0.0105717	0.872883	2.65154
TC0400009543.hg.1	TLR3	7098	ENSG00000164342	toll like receptor 3	4q35.1	1.97939	5.36178	-3.14668	0.0155996	0.884703	2.89361
TC2100008536.hg.1	PCBP3	54039	ENSG00000183570	poly(rC) binding protein 3	21q22.3	1.97909	5.04652	-3.85876	0.00586924	0.795928	2.30138
TC1200011752.hg.1	GLT8D2	83468	ENSG00000120820	glycosyltransferase 8 domain containing 2	12q23.3	1.96691	7.00828	-2.99238	0.0194539	0.884703	3.03434
TC0800007957.hg.1	RDH10	157506	ENSG00000121039	retinol dehydrogenase 10	8q21.11	1.95502	7.34911	-3.00338	0.0191483	0.884703	3.02418
TC2100007676.hg.1	TMPRSS15	5651	ENSG00000154646	transmembrane serine protease 15	21q21.1	1.94397	5.24185	-2.88397	0.022756	0.884703	3.13561
TC0700008181.hg.1	GNAI1	2770	ENSG00000127955	G protein subunit alpha i1	7q21.11	1.90259	8.68958	-3.71526	0.00710555	0.795928	2.41289
TC1100012389.hg.1	CADM1	23705	ENSG00000182985	cell adhesion molecule 1	11q23.3	1.89254	7.83156	-4.87213	0.00166062	0.749305	1.6236
TC0200011219.hg.1	ACKR3	57007	ENSG00000144476	atypical chemokine receptor 3	2q37.3	1.88056	6.66919	-2.63207	0.032909	0.884703	3.37778
TC1100012615.hg.1	CLMP	79827	ENSG00000166250	CXADR like membrane protein	11q24.1	1.87995	8.55329	-2.8466	0.0240268	0.884703	3.17095
TC0200007908.hg.1	ANTXR1	84168	ENSG00000169604	ANTXR cell adhesion molecule 1	2p13.3	1.87737	9.61434	-3.21517	0.0141567	0.884703	2.83249
TC0600008655.hg.1	TPBG	7162	ENSG00000146242	trophoblast glycoprotein	6q14.1	1.87409	8.01235	-2.69348	0.0300626	0.884703	3.31794
TC1800008750.hg.1	TCF4	6925	ENSG00000196628	transcription factor 4	18q21.2	1.86315	7.40038	-3.08849	0.0169483	0.884703	2.94619
TC0100008815.hg.1	IFI44L	10964	ENSG00000137959	interferon induced protein 44 like	1p31.1	1.86244	5.39531	-3.09522	0.0167862	0.884703	2.94008
TC0600009234.hg.1	CALHM5	254228	ENSG00000178033	calcium homeostasis modulator family member 5	6q22.1	1.83283	6.48864	-3.24337	0.0136045	0.884703	2.80757
TC0800007114.hg.1	SCARA3	51435	ENSG00000168077	scavenger receptor class A member 3	8p21.1	1.82709	6.51698	-2.85346	0.0237884	0.884703	3.16446
TC0500011464.hg.1	NR2F1-AS1	441094	ENSG00000237187	NR2F1 antisense RNA 1	5q15	1.82193	6.03	-3.13775	0.015799	0.884703	2.90164
TC0800008663.hg.1	MAL2	114569	ENSG00000147676	mal, T cell differentiation protein 2	8q24.12	1.80501	5.21991	-2.78266	0.0263768	0.884703	3.23192
TC0300011485.hg.1	FOXP1	27086	ENSG00000114861	forkhead box P1	3p13	1.78719	7.44962	-4.11594	0.00419895	0.795928	2.11147
TC0100011064.hg.1	CFH	3075	ENSG00000000971	complement factor H	1q31.3	1.78077	6.06666	-2.4381	0.0438731	0.884703	3.5697
TC1000009863.hg.1	FAM107B	83641	ENSG00000065809	family with sequence similarity 107 member B	10p13	1.77681	5.68152	-2.46762	0.0419882	0.884703	3.54025
TC1000008400.hg.1	IFIT1	3434	ENSG00000185745	interferon induced protein with tetratricopeptide repeats 1	10q23.31	1.77221	7.58446	-3.23566	0.0137531	0.884703	2.81437
TC0200007458.hg.1	EPAS1	2034	ENSG00000116016	endothelial PAS domain protein 1	2p21	1.76614	8.99506	-2.72384	0.0287511	0.884703	3.28853
TC0X00010982.hg.1	CDR1	1038	NA	cerebellar degeneration related protein 1	Xq27.1	1.75756	6.94374	-2.90427	0.0220956	0.884703	3.11651
TC1800007595.hg.1	CCDC102B	79839	ENSG00000150636	coiled-coil domain containing 102B	18q22.1-q22.2	1.75337	5.14722	-3.8017	0.00633043	0.795928	2.34525
TC0900008545.hg.1	PAPPA	5069	ENSG00000182752	pappalysin 1	9q33.1	1.72061	7.79352	-2.66651	0.0312798	0.884703	3.34416
TC0X00008526.hg.1	FHL1	2273	ENSG00000022267	four and a half LIM domains 1	Xq26.3	1.7165	7.4168	-4.58438	0.00234027	0.769024	1.79733
TC0600014188.hg.1	PHACTR2	9749	ENSG00000112419	phosphatase and actin regulator 2	6q24.2	1.70493	6.77927	-3.77684	0.00654346	0.795928	2.36455
TC0500013155.hg.1	BASP1	10409	ENSG00000176788	brain abundant membrane attached signal protein 1	5p15.1	1.69813	8.14585	-2.78621	0.0262403	0.884703	3.22852
TC0300013520.hg.1	CLDN1	9076	ENSG00000163347	claudin 1	3q28	1.69334	7.48593	-2.86427	0.023417	0.884703	3.15422
TC0200015678.hg.1	IGFBP5	3488	ENSG00000115461	insulin like growth factor binding protein 5	2q35	1.67622	7.62881	-2.92377	0.0214801	0.884703	3.09822
TC0700010604.hg.1	CPVL	54504	ENSG00000106066	carboxypeptidase vitellogenic like	7p14.3	1.67288	5.69375	-2.78549	0.026268	0.884703	3.22921
TC0600013010.hg.1	MAN1A1	4121	ENSG00000111885	mannosidase alpha class 1A member 1	6q22.31	1.67086	6.30474	-5.44642	0.000867018	0.594795	1.31656
TC1600011143.hg.1	FENDRR	400550	ENSG00000268388	FOXF1 adjacent non-coding developmental regulatory RNA	16q24.1	1.66365	4.20678	-3.95848	0.00514849	0.795928	2.22624
TC1100012528.hg.1	THY1	7070	ENSG00000154096	Thy-1 cell surface antigen	11q23.3	1.66358	8.05007	-4.26491	0.00347427	0.795928	2.0072
TC0100014617.hg.1	SLC44A5	204962	ENSG00000137968	solute carrier family 44 member 5	1p31.1	1.65154	5.06728	-3.03811	0.018216	0.884703	2.9922
TC1100012957.hg.1	TRIM22	10346	ENSG00000132274	tripartite motif containing 22	11p15.4	1.64686	5.96782	-3.22826	0.0138973	0.884703	2.8209
TC1700008263.hg.1	ABCC3	8714	ENSG00000108846	ATP binding cassette subfamily C member 3	17q21.33	1.63943	6.96355	-2.5888	0.0350813	0.884703	3.42024
TC1500010723.hg.1	CHAC1	79094	ENSG00000128965	ChaC glutathione specific gamma-glutamylcyclotransferase 1	15q15.1	1.63246	9.07228	-2.69977	0.029786	0.884703	3.31184
TC1100009169.hg.1	TAGLN	6876	ENSG00000149591	transgelin	11q23.3	1.63059	7.88887	-2.78063	0.0264553	0.884703	3.23387
TC0700010463.hg.1	IGF2BP3	10643	ENSG00000136231	insulin like growth factor 2 mRNA binding protein 3	7p15.3	1.62722	7.56498	-3.03195	0.0183779	0.884703	2.99786
TC2100007208.hg.1	MX1	4599	ENSG00000157601	MX dynamin like GTPase 1	21q22.3	1.624	7.92009	-5.46835	0.000846517	0.594795	1.30581
TC0100013949.hg.1	SLC6A9	6536	ENSG00000196517	solute carrier family 6 member 9	1p34.1	1.61482	8.3831	-5.99091	0.000487387	0.594795	1.06865
TC0100014040.hg.1	PIK3R3	8503	ENSG00000117461	phosphoinositide-3-kinase regulatory subunit 3	1p34.1	1.60419	6.77577	-7.4523	0.000122851	0.582516	0.565267
TC1700010682.hg.1	KRT17	3872	ENSG00000128422	keratin 17	17q21.2	1.60392	7.70667	-2.7272	0.0286095	0.884703	3.28528
TC1600010561.hg.1	CDH11	1009	ENSG00000140937	cadherin 11	16q21	1.59527	5.55902	-2.51785	0.0389698	0.884703	3.49032
TC0300010427.hg.1	RFTN1	23180	ENSG00000131378	raftlin, lipid raft linker 1	3p24.3	1.58831	7.89167	-3.05438	0.017796	0.884703	2.97729
TC0X00008785.hg.1	BGN	633	ENSG00000182492	biglycan	Xq28	1.58665	7.93441	-2.72237	0.0288131	0.884703	3.28995
TC0600014336.hg.1	ROS1	6098	ENSG00000047936	ROS proto-oncogene 1, receptor tyrosine kinase	6q22.1	1.57778	4.99301	-2.38848	0.0472384	0.884703	3.61938
TC0900011192.hg.1	LPAR1	1902	ENSG00000198121	lysophosphatidic acid receptor 1	9q31.3	1.57486	8.33227	-2.69964	0.0297917	0.884703	3.31196
TC1200012570.hg.1	CACNA1C	775	ENSG00000151067	calcium voltage-gated channel subunit alpha1 C	12p13.33	1.56663	6.16746	-5.36207	0.000951181	0.594795	1.35855
TC1000010722.hg.1	SLC16A9	220963	ENSG00000165449	solute carrier family 16 member 9	10q21.2	1.55791	4.70049	-6.59313	0.000268674	0.582516	0.835918
TC2000009317.hg.1	SULF2	55959	ENSG00000196562	sulfatase 2	20q13.12	1.55274	7.47681	-3.72341	0.00702826	0.795928	2.40645
TC0900006655.hg.1	LURAP1L	286343	ENSG00000153714	leucine rich adaptor protein 1 like	9p23	1.54933	6.20411	-3.41298	0.0107333	0.872883	2.66082
TC0600011252.hg.1	ZSCAN31	64288	ENSG00000235109	zinc finger and SCAN domain containing 31	6p22.1	1.54417	4.98181	-4.36855	0.00305123	0.792676	1.93709
TC1900009970.hg.1	BST2	684	ENSG00000130303	bone marrow stromal cell antigen 2	19p13.11	1.51637	5.30321	-4.69868	0.00203921	0.769024	1.72663
TC0500012459.hg.1	PDGFRB	5159	ENSG00000113721	platelet derived growth factor receptor beta	5q32	1.51183	6.15011	-3.78114	0.00650607	0.795928	2.3612
TC1500007619.hg.1	SMAD6	4091	ENSG00000137834	SMAD family member 6	15q22.31	1.50449	6.75626	-3.66843	0.00756782	0.807242	2.45014
TC0400007276.hg.1	KLHL5	51088	ENSG00000109790	kelch like family member 5	4p14	1.4975	7.75156	-3.54592	0.00893816	0.844762	2.54961
TC0700008171.hg.1	MAGI2-AS3	100505881	ENSG00000234456	MAGI2 antisense RNA 3	7q21.11	1.48726	7.99656	-3.7143	0.00711471	0.795928	2.41365
TC0500011056.hg.1	OCLNP1	647859	NA	OCLN pseudogene 1	5q13.2	1.4851	5.22108	-4.50002	0.00259385	0.769024	1.85097
TC2000007760.hg.1	TSHZ2	128553	ENSG00000182463	teashirt zinc finger homeobox 2	20q13.2	1.47165	5.189	-2.67773	0.0307673	0.884703	3.33324
TC0500013242.hg.1	PCDHB6	56130	ENSG00000113211	protocadherin beta 6	5q31.3	1.46365	4.89074	-4.61745	0.00224844	0.769024	1.77664
TC0100013623.hg.1	SYNC	81493	ENSG00000162520	syncoilin, intermediate filament protein	1p35.1	1.46333	6.7021	-2.62544	0.0332326	0.884703	3.38427
TC1600009865.hg.1	NUPR1	26471	ENSG00000176046	nuclear protein 1, transcriptional regulator	16p11.2	1.45879	9.35287	-3.87365	0.00575499	0.795928	2.29004
TC0X00007493.hg.1	AR	367	ENSG00000169083	androgen receptor	Xq12	1.45007	5.24923	-5.23244	0.00109876	0.642254	1.42511
TC1900008141.hg.1	CYP2S1	29785	ENSG00000167600	cytochrome P450 family 2 subfamily S member 1	19q13.2	1.44493	7.63558	-2.45292	0.0429162	0.884703	3.5549
TC1500009861.hg.1	ITGA11	22801	ENSG00000137809	integrin subunit alpha 11	15q23	1.44261	7.17119	-3.08022	0.01715	0.884703	2.95372
TC0900007667.hg.1	PSAT1	29968	ENSG00000135069	phosphoserine aminotransferase 1	9q21.2	1.43431	10.2139	-5.55345	0.000771905	0.594795	1.26472
TC1000011904.hg.1	ABLIM1	3983	ENSG00000099204	actin binding LIM protein 1	10q25.3	1.43273	7.72449	-3.28684	0.0127978	0.884703	2.76945
TC0X00010060.hg.1	XIST	7503	ENSG00000229807	X inactive specific transcript	Xq13.2	1.42956	5.56089	-2.67309	0.0309784	0.884703	3.33776
TC0X00010966.hg.1	ATP11C	286410	ENSG00000101974	ATPase phospholipid transporting 11C	Xq27.1	1.42713	6.02906	-3.24327	0.0136064	0.884703	2.80766
TC0400012874.hg.1	CYP4V2	285440	ENSG00000145476	cytochrome P450 family 4 subfamily V member 2	4q35.1-q35.2	1.41943	6.55285	-3.23555	0.0137553	0.884703	2.81447
TC1000012117.hg.1	CHST15	51363	ENSG00000182022	carbohydrate sulfotransferase 15	10q26.13	1.41618	6.23811	-5.51	0.000809047	0.594795	1.28557
TC1700007557.hg.1	CCL2	6347	ENSG00000108691	C-C motif chemokine ligand 2	17q12	1.41228	8.26375	-2.91337	0.021806	0.884703	3.10796
TC0200010966.hg.1	RHBDD1	84236	ENSG00000144468	rhomboid domain containing 1	2q36.3	1.40864	7.43431	-4.82346	0.00175837	0.749305	1.652
TC0500008632.hg.1	SLC22A5	6584	ENSG00000197375	solute carrier family 22 member 5	5q31.1	1.39422	6.66923	-3.72744	0.00699031	0.795928	2.40327
TC0500010282.hg.1	CDH12	1010	ENSG00000154162	cadherin 12	5p14.3	1.39281	6.81153	-5.78043	0.000606258	0.594795	1.15992
TC1200010341.hg.1	PKP2	5318	ENSG00000057294	plakophilin 2	12p11.21	1.38838	7.49004	-2.56929	0.0361088	0.884703	3.43945
TC0X00008881.hg.1	SPRY3	10251	ENSG00000168939	sprouty RTK signaling antagonist 3	Xq28	1.38017	5.68921	-3.0093	0.0189857	0.884703	3.0187
TC0Y00006855.hg.1	SPRY3	10251	ENSG00000168939	sprouty RTK signaling antagonist 3	Xq28	1.38017	5.68921	-3.0093	0.0189857	0.884703	3.0187
TC2100007446.hg.1	COL6A1	1291	ENSG00000142156	collagen type VI alpha 1 chain	21q22.3	1.36904	8.88236	-3.65959	0.00765867	0.807242	2.45722
TC0200011624.hg.1	CMPK2	129607	ENSG00000134326	cytidine/uridine monophosphate kinase 2	2p25.2	1.35898	5.90026	-4.39543	0.00295096	0.789544	1.91923
TC0100013293.hg.1	ID3	3399	ENSG00000117318	inhibitor of DNA binding 3	1p36.12	1.35883	10.0519	-3.79558	0.00638215	0.795928	2.34999
TC0X00008734.hg.1	PASD1	139135	ENSG00000166049	PAS domain containing repressor 1	Xq28	1.35284	4.89221	-2.99546	0.0193679	0.884703	3.03149
TC0400007799.hg.1	SLC4A4	8671	ENSG00000080493	solute carrier family 4 member 4	4q13.3	1.34706	5.74354	-2.66062	0.0315525	0.884703	3.3499
TC0100018553.hg.1	PLEKHA6	22874	ENSG00000143850	pleckstrin homology domain containing A6	1q32.1	1.34495	6.88975	-2.85191	0.0238421	0.884703	3.16593
TC1900012000.hg.1	TEAD2	8463	ENSG00000074219	TEA domain transcription factor 2	19q13.33	1.32684	7.9596	-3.71734	0.00708573	0.795928	2.41125
TC0400008641.hg.1	FAT4	79633	ENSG00000196159	FAT atypical cadherin 4	4q28.1	1.31637	6.17738	-3.33493	0.0119645	0.884703	2.72768
TC0600006869.hg.1	DSP	1832	ENSG00000096696	desmoplakin	6p24.3	1.31207	5.43076	-3.1738	0.0150103	0.884703	2.8693
TC1400007860.hg.1	FLRT2	23768	ENSG00000185070	fibronectin leucine rich transmembrane protein 2	14q31.3	1.30677	5.55253	-2.87819	0.0229481	0.884703	3.14107
TC1400008382.hg.1	TNFAIP2	7127	ENSG00000185215	TNF alpha induced protein 2	14q32.32	1.29919	7.86706	-2.84838	0.0239648	0.884703	3.16927
TC1200012864.hg.1	CCDC92	80212	ENSG00000119242	coiled-coil domain containing 92	12q24.31	1.28869	7.39592	-4.68763	0.00206636	0.769024	1.73337
TC1400010195.hg.1	WARS1	7453	ENSG00000140105	tryptophanyl-tRNA synthetase 1	14q32.2	1.28326	11.0249	-8.59312	4.82505e-05	0.534687	0.290949
TC1200006555.hg.1	CCND2	894	ENSG00000118971	cyclin D2	12p13.32	1.28121	7.29411	-2.49101	0.0405537	0.884703	3.51696
TC0500012986.hg.1	LOC202181	202181	NA	SUMO interacting motifs containing 1 pseudogene	5q35.3	1.27936	5.88143	-2.86434	0.0234147	0.884703	3.15415
TC0900009569.hg.1	NFIB	4781	ENSG00000147862	nuclear factor I B	9p23-p22.3	1.27492	7.68853	-2.96776	0.0201568	0.884703	3.05718
TC0900011182.hg.1	SVEP1	79987	ENSG00000165124	sushi, von Willebrand factor type A, EGF and pentraxin domain containing 1	9q31.3	1.27236	6.13164	-2.8489	0.0239466	0.884703	3.16877
TC0300011423.hg.1	LRIG1	26018	ENSG00000144749	leucine rich repeats and immunoglobulin like domains 1	3p14.1	1.26909	7.49261	-4.58358	0.00234257	0.769024	1.79783
TC1100008514.hg.1	TSKU	25987	ENSG00000182704	tsukushi, small leucine rich proteoglycan	11q13.5	1.26087	8.32313	-2.71831	0.0289856	0.884703	3.29388
TC0700007034.hg.1	CREB5	9586	ENSG00000146592	cAMP responsive element binding protein 5	7p15.1-p14.3	1.2556	7.58825	-2.67948	0.0306883	0.884703	3.33154
TC0500013241.hg.1	PCDHB5	26167	ENSG00000113209	protocadherin beta 5	5q31.3	1.24873	5.29265	-3.55843	0.0087867	0.844762	2.53933
TC1000011485.hg.1	PDLIM1	9124	ENSG00000107438	PDZ and LIM domain 1	10q23.33	1.24449	8.99742	-2.80991	0.0253474	0.884703	3.20587
TC0900010445.hg.1	NMRK1	54981	ENSG00000106733	nicotinamide riboside kinase 1	9q21.13	1.24064	5.54955	-5.47497	0.000840433	0.594795	1.30257
TC1400007710.hg.1	JDP2	122953	ENSG00000140044	Jun dimerization protein 2	14q24.3	1.24047	7.99709	-6.37574	0.00033153	0.582516	0.915369
TC1700009528.hg.1	CXCL16	58191	ENSG00000161921	C-X-C motif chemokine ligand 16	17p13.2	1.23316	6.92483	-5.3658	0.000947274	0.594795	1.35668
TC1700008186.hg.1	IGF2BP1	10642	ENSG00000159217	insulin like growth factor 2 mRNA binding protein 1	17q21.32	1.22828	8.55844	-2.41484	0.0454188	0.884703	3.59296
TC0500007395.hg.1	HSPB3	8988	ENSG00000169271	heat shock protein family B (small) member 3	5q11.2	1.22613	6.41805	-2.53505	0.0379879	0.884703	3.47328
TC0300006827.hg.1	UBE2E2	7325	ENSG00000182247	ubiquitin conjugating enzyme E2 E2	3p24.3	1.22362	7.48834	-4.07871	0.00440483	0.795928	2.13818
TC1400009214.hg.1	BMP4	652	ENSG00000125378	bone morphogenetic protein 4	14q22.2	1.22299	7.49346	-2.55582	0.0368368	0.884703	3.45275
TC0200006627.hg.1	ID2	3398	ENSG00000115738	inhibitor of DNA binding 2	2p25.1	1.22029	8.21672	-2.68566	0.0304102	0.884703	3.32553
TC0X00011121.hg.1	GABRE	2564	ENSG00000102287	gamma-aminobutyric acid type A receptor subunit epsilon	Xq28	1.21989	5.70784	-3.12277	0.0161395	0.884703	2.91514
TC1500006645.hg.1	GABRG3	2567	ENSG00000182256	gamma-aminobutyric acid type A receptor subunit gamma3	15q12	1.21594	4.62583	-2.78081	0.0264484	0.884703	3.2337
TC0600009256.hg.1	DCBLD1	285761	ENSG00000164465	discoidin, CUB and LCCL domain containing 1	6q22.1	1.21444	5.77893	-2.48151	0.0411303	0.884703	3.52642
TC0100012010.hg.1	SLC35F3	148641	ENSG00000183780	solute carrier family 35 member F3	1q42.2	1.21354	6.11142	-4.24605	0.00355796	0.795928	2.02017
TC1400010772.hg.1	DIO2	1734	ENSG00000211448	iodothyronine deiodinase 2	14q31.1	1.21205	6.14547	-2.81595	0.0251246	0.884703	3.2001
TC2200006935.hg.1	GRK3	157	ENSG00000100077	G protein-coupled receptor kinase 3	22q12.1	1.20616	4.71792	-4.95142	0.001514	0.722424	1.57816
TC1200010252.hg.1	TMTC1	83857	ENSG00000133687	transmembrane O-mannosyltransferase targeting cadherins 1	12p11.22	1.20457	7.3037	-4.51451	0.00254824	0.769024	1.84167
TC1900011029.hg.1	MEIS3	56917	ENSG00000105419	Meis homeobox 3	19q13.32	1.20067	7.51231	-4.64002	0.00218803	0.769024	1.76263
TC0500008884.hg.1	PCDHB13	56123	ENSG00000187372	protocadherin beta 13	5q31.3	1.19948	5.16301	-4.03444	0.00466408	0.795928	2.17029
TC0X00011413.hg.1	L1CAM	3897	ENSG00000198910	L1 cell adhesion molecule	Xq28	1.1956	8.77455	-3.77295	0.00657757	0.795928	2.36759
TC0100009938.hg.1	MLLT11	10962	ENSG00000213190	MLLT11 transcription factor 7 cofactor	1q21.3	1.192	9.96371	-2.67602	0.0308448	0.884703	3.3349
TC0400008041.hg.1	PTPN13	5783	ENSG00000163629	protein tyrosine phosphatase non-receptor type 13	4q21.3	1.19187	6.78768	-3.23859	0.0136964	0.884703	2.81178
TC0200010536.hg.1	PARD3B	117583	ENSG00000116117	par-3 family cell polarity regulator beta	2q33.3	1.19066	4.61922	-3.61581	0.00812642	0.811982	2.49251
TC0300012236.hg.1	MUC13	56667	ENSG00000173702	mucin 13, cell surface associated	3q21.2	1.18837	3.72327	-2.58579	0.0352382	0.884703	3.4232
TC1100010639.hg.1	TP53I11	9537	ENSG00000175274	tumor protein p53 inducible protein 11	11p11.2	1.18782	7.45541	-3.43978	0.0103424	0.872883	2.63813
TC1200012610.hg.1	SSPN	8082	ENSG00000123096	sarcospan	12p12.1	1.18627	5.09663	-2.88312	0.0227842	0.884703	3.13641
TC1900008668.hg.1	FPR2	2358	ENSG00000171049	formyl peptide receptor 2	19q13.41	1.18591	5.93247	-2.87923	0.0229134	0.884703	3.14009
TC0100008536.hg.1	PATJ	10207	ENSG00000132849	PATJ crumbs cell polarity complex component	1p31.3	1.18168	4.58573	-3.51055	0.00938185	0.844762	2.57887
TC1500010792.hg.1	MCTP2	55784	ENSG00000140563	multiple C2 and transmembrane domain containing 2	15q26.2	1.18008	6.06162	-3.18087	0.0148607	0.884703	2.86299
TC0400012213.hg.1	CTSO	1519	ENSG00000256043	cathepsin O	4q32.1	1.17596	5.46798	-3.18518	0.0147702	0.884703	2.85915
TC0200016705.hg.1	RNF103-CHMP3	100526767	ENSG00000249884	RNF103-CHMP3 readthrough	2p11.2	1.16671	8.71379	-3.05264	0.0178405	0.884703	2.97889
TC0200016703.hg.1	CHMP3	51652	ENSG00000115561	charged multivesicular body protein 3	2p11.2	1.16532	9.71715	-2.7504	0.0276527	0.884703	3.26291
TC1700011189.hg.1	TMEM100	55273	ENSG00000166292	transmembrane protein 100	17q22	1.16484	6.84591	-2.93382	0.0211698	0.884703	3.08881
TC0400008972.hg.1	DCLK2	166614	ENSG00000170390	doublecortin like kinase 2	4q31.23-q31.3	1.1626	5.44606	-2.94718	0.0207648	0.884703	3.07633
TC0400008020.hg.1	CDS1	1040	ENSG00000163624	CDP-diacylglycerol synthase 1	4q21.23	1.15929	4.50483	-4.19547	0.00379347	0.795928	2.05529
TC0200009078.hg.1	EPB41L5	57669	ENSG00000115109	erythrocyte membrane protein band 4.1 like 5	2q14.2	1.15315	5.92622	-3.22297	0.0140016	0.884703	2.82558
TC0100017145.hg.1	PLXNA2	5362	ENSG00000076356	plexin A2	1q32.2	1.1512	6.14584	-4.01096	0.00480827	0.795928	2.18746
TC0100011770.hg.1	EPHX1	2052	ENSG00000143819	epoxide hydrolase 1	1q42.12	1.14673	8.92453	-3.73203	0.00694744	0.795928	2.39965
TC1100010688.hg.1	PHF21A	51317	ENSG00000135365	PHD finger protein 21A	11p11.2	1.14309	7.80857	-3.14744	0.0155827	0.884703	2.89293
TC1200012744.hg.1	C1R	715	ENSG00000159403	complement C1r	12p13.31	1.13935	5.24871	-2.60493	0.0342548	0.884703	3.40439
TC1900008824.hg.1	MYADM	91663	ENSG00000179820	myeloid associated differentiation marker	19q13.42	1.13453	9.36118	-2.379	0.0479106	0.884703	3.62889
TC0800011211.hg.1	NIPAL2	79815	ENSG00000104361	NIPA like domain containing 2	8q22.2	1.13177	6.82607	-2.66726	0.0312455	0.884703	3.34344
TC0200016574.hg.1	DNAJC10	54431	ENSG00000077232	DnaJ heat shock protein family (Hsp40) member C10	2q32.1	1.12847	7.44206	-2.66703	0.0312559	0.884703	3.34366
TC1700007796.hg.1	IGFBP4	3487	ENSG00000141753	insulin like growth factor binding protein 4	17q21.2	1.12484	8.28066	-4.05485	0.00454255	0.795928	2.15544
TC0500011513.hg.1	PCSK1	5122	ENSG00000175426	proprotein convertase subtilisin/kexin type 1	5q15	1.12225	5.36202	-3.62786	0.00799473	0.810252	2.48276
TC1200011770.hg.1	ALDH1L2	160428	ENSG00000136010	aldehyde dehydrogenase 1 family member L2	12q23.3	1.11816	6.63842	-3.76445	0.00665255	0.795928	2.37421
TC2200007406.hg.1	ATF4	468	ENSG00000128272	activating transcription factor 4	22q13.1	1.11768	10.639	-4.45177	0.00275233	0.78161	1.88222
TC0200007047.hg.1	DPYSL5	56896	ENSG00000157851	dihydropyrimidinase like 5	2p23.3	1.11741	5.1654	-2.46585	0.0420987	0.884703	3.54201
TC0200008071.hg.1	MTHFD2	10797	ENSG00000065911	methylenetetrahydrofolate dehydrogenase (NADP+ dependent) 2, methenyltetrahydrofolate cyclohydrolase	2p13.1	1.11609	10.4104	-3.63908	0.00787411	0.810252	2.47371
TC1600010227.hg.1	N4BP1	9683	ENSG00000102921	NEDD4 binding protein 1	16q12.1	1.11448	8.99208	-3.30648	0.0124503	0.884703	2.75234
TC0400009001.hg.1	FHIP1A	729830	ENSG00000164142	FHF complex subunit HOOK interacting protein 1A	4q31.3	1.11308	4.60844	-2.41272	0.0455627	0.884703	3.59509
TC0800007460.hg.1	HGSNAT	138050	ENSG00000165102	heparan-alpha-glucosaminide N-acetyltransferase	8p11.21-p11.1	1.10714	8.82197	-3.46029	0.0100535	0.870599	2.62085
TC0100017193.hg.1	KCNH1	3756	ENSG00000143473	potassium voltage-gated channel subfamily H member 1	1q32.2	1.10682	5.73619	-2.68028	0.0306521	0.884703	3.33076
TC0500007972.hg.1	VCAN	1462	ENSG00000038427	versican	5q14.2-q14.3	1.10666	7.61333	-3.25729	0.0133403	0.884703	2.79532
TC0100012006.hg.1	KCNK1	3775	ENSG00000135750	potassium two pore domain channel subfamily K member 1	1q42.2	1.10418	6.54707	-3.01805	0.0187484	0.884703	3.01064
TC1400007595.hg.1	SIPA1L1	26037	ENSG00000197555	signal induced proliferation associated 1 like 1	14q24.2	1.10314	6.40572	-2.88037	0.0228754	0.884703	3.13901
TC0X00010643.hg.1	SEPTIN6	23157	ENSG00000125354	septin 6	Xq24	1.10144	8.06707	-2.41093	0.0456844	0.884703	3.59688
TC1100011797.hg.1	RAB30	27314	ENSG00000137502	RAB30, member RAS oncogene family	11q14.1	1.10117	6.38346	-2.64928	0.0320845	0.884703	3.36097
TC0200009933.hg.1	ERICH2	285141	ENSG00000204334	glutamate rich 2	2q31.1	1.0985	3.80531	-4.25214	0.00353073	0.795928	2.01598
TC1500009460.hg.1	ATOSA	56204	ENSG00000047346	atos homolog A	15q21.2-q21.3	1.09758	5.07447	-3.51885	0.00927558	0.844762	2.57198
TC2000007537.hg.1	SLC2A10	81031	ENSG00000197496	solute carrier family 2 member 10	20q13.12	1.09192	5.09846	-5.6769	0.000676324	0.594795	1.20687
TC1000010737.hg.1	RHOBTB1	9886	ENSG00000072422	Rho related BTB domain containing 1	10q21.2	1.09154	6.0017	-3.1527	0.0154668	0.884703	2.8882
TC0700013338.hg.1	GLCCI1	113263	ENSG00000106415	glucocorticoid induced 1	7p21.3	1.09152	5.7195	-3.45357	0.0101473	0.872253	2.62651
TC0200015951.hg.1	PID1	55022	ENSG00000153823	phosphotyrosine interaction domain containing 1	2q36.3	1.08983	6.99717	-3.06274	0.0175843	0.884703	2.96966
TC2000009951.hg.1	MIR646HG	284757	ENSG00000228340	MIR646 host gene	20q13.33	1.08597	5.99645	-2.9528	0.0205969	0.884703	3.07109
TC1200012637.hg.1	HOXC10	3226	ENSG00000180818	homeobox C10	12q13.13	1.08474	6.96684	-2.51923	0.03889	0.884703	3.48895
TC0X00006723.hg.1	CDKL5	6792	ENSG00000008086	cyclin dependent kinase like 5	Xp22.13	1.08254	3.90048	-2.75942	0.0272896	0.884703	3.25423
TC1200012708.hg.1	OAS1	4938	ENSG00000089127	2'-5'-oligoadenylate synthetase 1	12q24.13	1.07841	7.1797	-2.83934	0.0242822	0.884703	3.17785
TC0700012917.hg.1	TPK1	27010	ENSG00000196511	thiamin pyrophosphokinase 1	7q35	1.06867	4.68653	-2.484	0.0409784	0.884703	3.52394
TC0X00010443.hg.1	LOC286437	286437	NA	uncharacterized LOC286437	Xq22.2	1.06578	4.5237	-3.87222	0.00576587	0.795928	2.29113
TC0700013603.hg.1	RASA4	10156	ENSG00000105808	RAS p21 protein activator 4	7q22.1	1.0639	5.83221	-3.3345	0.0119716	0.884703	2.72805
TC1000010827.hg.1	DNAJC12	56521	ENSG00000108176	DnaJ heat shock protein family (Hsp40) member C12	10q21.3	1.0595	5.92656	-5.58659	0.000744849	0.594795	1.24899
TC0200015578.hg.1	IDH1	3417	ENSG00000138413	isocitrate dehydrogenase (NADP(+)) 1	2q34	1.05948	8.76632	-6.31498	0.000351926	0.582516	0.938467
TC1100007301.hg.1	PRR5L	79899	ENSG00000135362	proline rich 5 like	11p13-p12	1.05704	5.89117	-2.39121	0.0470464	0.884703	3.61664
TC0100009558.hg.1	PTGFRN	5738	ENSG00000134247	prostaglandin F2 receptor inhibitor	1p13.1	1.055	9.53516	-2.87777	0.0229619	0.884703	3.14146
TC0500008627.hg.1	SLC22A4	6583	ENSG00000197208	solute carrier family 22 member 4	5q31.1	1.05378	6.15006	-2.53939	0.0377446	0.884703	3.46899
TC0100010387.hg.1	DDR2	4921	ENSG00000162733	discoidin domain receptor tyrosine kinase 2	1q23.3	1.05367	8.76676	-2.74151	0.0280152	0.884703	3.27147
TC0100017332.hg.1	TGFB2-AS1	728463	NA	TGFB2 antisense RNA 1 (head to head)	1q41	1.05352	5.74321	-3.15389	0.0154405	0.884703	2.88713
TC0X00009341.hg.1	DMD	1756	ENSG00000198947	dystrophin	Xp21.2-p21.1	1.05215	6.35754	-2.45818	0.0425819	0.884703	3.54966
TC1200011786.hg.1	NUAK1	9891	ENSG00000074590	NUAK family kinase 1	12q23.3	1.04564	7.2439	-2.79784	0.0257981	0.884703	3.2174
TC1300006658.hg.1	WASF3	10810	ENSG00000132970	WASP family member 3	13q12.13	1.04116	6.07643	-3.9775	0.00502221	0.795928	2.21212
TC0100018443.hg.1	PLPP3	8613	ENSG00000162407	phospholipid phosphatase 3	1p32.2	1.03722	7.80186	-3.41813	0.0106569	0.872883	2.65645
TC1000009714.hg.1	PRKCQ	5588	ENSG00000065675	protein kinase C theta	10p15.1	1.03043	4.94994	-6.77464	0.000226311	0.582516	0.773216
TC0100012149.hg.1	FMN2	56776	ENSG00000155816	formin 2	1q43	1.03002	7.66027	-2.84801	0.0239776	0.884703	3.16962
TC0600013757.hg.1	SOD2	6648	ENSG00000112096	superoxide dismutase 2	6q25.3	1.02896	9.73828	-2.63946	0.0325521	0.884703	3.37056
TC0700012909.hg.1	OR2A7	401427	ENSG00000243896	olfactory receptor family 2 subfamily A member 7	7q35	1.02824	5.15834	-2.55191	0.0370503	0.884703	3.4566
TC0800012301.hg.1	FAM110B	90362	ENSG00000169122	family with sequence similarity 110 member B	8q12.1	1.02553	5.74557	-3.53813	0.00903391	0.844762	2.55604
TC0500013246.hg.1	PCDHB10	56126	ENSG00000120324	protocadherin beta 10	5q31.3	1.02035	4.18648	-5.58817	0.000743588	0.594795	1.24824
TC0200015514.hg.1	CMKLR2	2825	ENSG00000183671	chemerin chemokine-like receptor 2	2q33.3	1.01938	5.49371	-3.87669	0.00573199	0.795928	2.28774
TC0800012457.hg.1	TMEM65	157378	ENSG00000164983	transmembrane protein 65	8q24.13	1.01845	6.89224	-3.81068	0.00625531	0.795928	2.3383
TC1100012949.hg.1	IFITM1	8519	ENSG00000185885	interferon induced transmembrane protein 1	11p15.5	1.01804	9.47484	-2.39693	0.0466475	0.884703	3.61091
TC0200009902.hg.1	NOSTRIN	115677	ENSG00000163072	nitric oxide synthase trafficking	2q24.3	1.01756	3.42705	-2.59248	0.0348912	0.884703	3.41662
TC0900007359.hg.1	LINC01410	103352539	ENSG00000238113	long intergenic non-protein coding RNA 1410	9q13	1.01679	4.93098	-2.71822	0.0289892	0.884703	3.29397
TC0200015246.hg.1	STAT4	6775	ENSG00000138378	signal transducer and activator of transcription 4	2q32.2-q32.3	1.01668	3.6177	-3.09541	0.0167817	0.884703	2.93991
TC0700010789.hg.1	AMPH	273	ENSG00000078053	amphiphysin	7p14.1	1.0153	5.07647	-3.26281	0.0132371	0.884703	2.79047
TC0600009611.hg.1	HEBP2	23593	ENSG00000051620	heme binding protein 2	6q24.1	1.01185	8.49712	-2.93244	0.0212121	0.884703	3.0901
TC2200007626.hg.1	ATXN10	25814	ENSG00000130638	ataxin 10	22q13.31	1.01065	9.26204	-3.06278	0.0175833	0.884703	2.96962
TC1100008469.hg.1	SERPINH1	871	ENSG00000149257	serpin family H member 1	11q13.5	1.0106	10.2086	-3.05094	0.0178839	0.884703	2.98044
TC2200006540.hg.1	USP18	11274	ENSG00000184979	ubiquitin specific peptidase 18	22q11.21	1.01005	6.60738	-2.7472	0.0277827	0.884703	3.266
TC0X00007781.hg.1	ZNF711	7552	ENSG00000147180	zinc finger protein 711	Xq21.1	1.0092	5.29093	-3.23583	0.0137498	0.884703	2.81422
TC0200011503.hg.1	PXDN	7837	ENSG00000130508	peroxidasin	2p25.3	1.0058	8.0404	-2.54497	0.0374334	0.884703	3.46346
TC1700012361.hg.1	FBXW10B	374286	ENSG00000241322	F-box and WD repeat domain containing 10B	17p12	1.00515	5.77639	-2.53932	0.0377485	0.884703	3.46906
TC1200008133.hg.1	LYZ	4069	ENSG00000090382	lysozyme	12q15	-1.00601	4.55574	3.76703	0.00662968	0.795928	2.3722
TC0300013645.hg.1	APOD	347	ENSG00000189058	apolipoprotein D	3q29	-1.00952	6.01243	2.85005	0.0239068	0.884703	3.16769
TC1300009492.hg.1	TGDS	23483	ENSG00000088451	TDP-glucose 4,6-dehydratase	13q32.1	-1.0131	8.07939	3.75342	0.00675136	0.795928	2.38285
TC0600009496.hg.1	LINC00326	285735	ENSG00000231023	long intergenic non-protein coding RNA 326	6q23.2	-1.01847	4.17535	2.61754	0.0336228	0.884703	3.39202
TC1000011408.hg.1	HECTD2-AS1	100188947	NA	HECTD2 antisense RNA 1	10q23.32	-1.02402	4.79422	3.3699	0.011395	0.880107	2.69758
TC2200009270.hg.1	APOBEC3B	9582	ENSG00000179750	apolipoprotein B mRNA editing enzyme catalytic subunit 3B	22q13.1	-1.02526	8.53964	2.82439	0.0248174	0.884703	3.19207
TC0600011125.hg.1	H2AC4	8335	ENSG00000278463	H2A clustered histone 4	6p22.2	-1.03288	8.44757	2.3603	0.0492658	0.884703	3.64768
TC0800011417.hg.1	ZFPM2-AS1	102723356	NA	ZFPM2 antisense RNA 1	8q23.1	-1.0331	6.53392	2.80639	0.025478	0.884703	3.20923
TC1400007154.hg.1	GNG2	54331	ENSG00000186469	G protein subunit gamma 2	14q22.1	-1.03388	7.33664	3.7222	0.00703965	0.795928	2.40741
TC0400012902.hg.1	FGFBP2	83888	ENSG00000137441	fibroblast growth factor binding protein 2	4p15.32	-1.04072	4.2023	3.88347	0.00568092	0.795928	2.28258
TC1700012274.hg.1	ITGB3	3690	ENSG00000259207	integrin subunit beta 3	17q21.32	-1.04133	8.12635	3.5261	0.00918384	0.844762	2.56597
TC0600014083.hg.1	H2AC11	8969	ENSG00000196787	H2A clustered histone 11	6p22.1	-1.04828	11.1986	2.59115	0.03496	0.884703	3.41793
TC1300009673.hg.1	TEX30	93081	ENSG00000151287	testis expressed 30	13q33.1	-1.05115	7.37956	4.06991	0.00445507	0.795928	2.14453
TC0X00011353.hg.1	ASB9	140462	ENSG00000102048	ankyrin repeat and SOCS box containing 9	Xp22.2	-1.05603	7.39685	4.76939	0.00187445	0.755631	1.68402
TC1700011787.hg.1	RNF157	114804	ENSG00000141576	ring finger protein 157	17q25.1	-1.05758	5.57855	2.45671	0.0426746	0.884703	3.55112
TC0100010921.hg.1	HMCN1	83872	ENSG00000143341	hemicentin 1	1q25.3-q31.1	-1.05925	6.28281	2.88073	0.0228636	0.884703	3.13867
TC0300012109.hg.1	IGSF11	152404	ENSG00000144847	immunoglobulin superfamily member 11	3q13.32	-1.06016	6.05832	2.38564	0.0474389	0.884703	3.62223
TC0700008760.hg.1	SLC26A4	5172	ENSG00000091137	solute carrier family 26 member 4	7q22.3	-1.07934	4.49341	3.65993	0.00765515	0.807242	2.45695
TC0500009053.hg.1	SH3TC2-DT	255187	ENSG00000250072	SH3TC2 divergent transcript	5q32	-1.08174	5.48558	4.52705	0.00250946	0.769024	1.83365
TC0500008054.hg.1	POLR3G	10622	ENSG00000113356	RNA polymerase III subunit G	5q14.3	-1.08281	7.56786	2.65191	0.0319601	0.884703	3.3584
TC1500008955.hg.1	FMN1	342184	ENSG00000248905	formin 1	15q13.3	-1.09465	7.23039	4.47218	0.00268402	0.779804	1.86895
TC1900007850.hg.1	CD22	933	ENSG00000012124	CD22 molecule	19q13.12	-1.10287	5.92411	2.5097	0.039444	0.884703	3.4984
TC1700009850.hg.1	PMP22	5376	ENSG00000109099	peripheral myelin protein 22	17p12	-1.10767	9.60136	4.13704	0.00408694	0.795928	2.09645
TC1600008121.hg.1	LINC00920	100505865	NA	long intergenic non-protein coding RNA 920	16q21	-1.11088	4.61239	4.79568	0.001817	0.749305	1.66839
TC1400010071.hg.1	CLMN	79789	ENSG00000165959	calmin	14q32.13	-1.11517	6.50293	5.35802	0.000955445	0.594795	1.3606
TC1100009330.hg.1	UBASH3B	84959	ENSG00000154127	ubiquitin associated and SH3 domain containing B	11q24.1	-1.12633	8.20997	2.42616	0.0446594	0.884703	3.58163
TC0300010632.hg.1	OSBPL10	114884	ENSG00000144645	oxysterol binding protein like 10	3p23	-1.15092	8.50427	2.82582	0.0247658	0.884703	3.19071
TC2000009357.hg.1	PREX1	57580	ENSG00000124126	phosphatidylinositol-3,4,5-trisphosphate dependent Rac exchange factor 1	20q13.13	-1.15383	7.60666	6.25428	0.000373711	0.582516	0.961944
TC0600007293.hg.1	H2BC10	8346	ENSG00000278588	H2B clustered histone 10	6p22.2	-1.17312	7.94823	3.98781	0.00495524	0.795928	2.20451
TC0100018349.hg.1	CNIH3	149111	ENSG00000143786	cornichon family AMPA receptor auxiliary protein 3	1q42.12	-1.18418	6.47098	2.60348	0.0343285	0.884703	3.40582
TC0800012362.hg.1	KHDRBS3	10656	ENSG00000131773	KH RNA binding domain containing, signal transduction associated 3	8q24.23	-1.18487	5.60393	2.61846	0.0335772	0.884703	3.39112
TC0600007263.hg.1	H4C1	8359	ENSG00000278637	H4 clustered histone 1	6p22.2	-1.18639	7.04112	2.57457	0.0358277	0.884703	3.43425
TC0600007012.hg.1	CD83	9308	ENSG00000112149	CD83 molecule	6p23	-1.18714	7.14891	4.60563	0.00228081	0.769024	1.78402
TC1900010855.hg.1	CADM4	199731	ENSG00000105767	cell adhesion molecule 4	19q13.31	-1.18879	7.99906	2.4276	0.0445639	0.884703	3.58019
TC0100015866.hg.1	S100A4	6275	ENSG00000196154	S100 calcium binding protein A4	1q21.3	-1.1889	8.96237	2.45335	0.0428887	0.884703	3.55447
TC1800008162.hg.1	FAM210A	125228	ENSG00000177150	family with sequence similarity 210 member A	18p11.21	-1.20355	8.55391	5.44052	0.000872636	0.594795	1.31947
TC0400008483.hg.1	UGT8	7368	ENSG00000174607	UDP glycosyltransferase 8	4q26	-1.20356	6.36822	2.88944	0.022576	0.884703	3.13045
TC1400007404.hg.1	RHOJ	57381	ENSG00000126785	ras homolog family member J	14q23.2	-1.20699	6.85963	2.42316	0.0448597	0.884703	3.58464
TC1100010003.hg.1	CYB5R2	51700	ENSG00000166394	cytochrome b5 reductase 2	11p15.4	-1.22079	8.45922	3.51493	0.00932556	0.844762	2.57523
TC1300008253.hg.1	CRYL1	51084	ENSG00000165475	crystallin lambda 1	13q12.11	-1.22189	7.17637	3.21397	0.0141807	0.884703	2.83355
TC0500013385.hg.1	SH3TC2	79628	ENSG00000169247	SH3 domain and tetratricopeptide repeats 2	5q32	-1.23345	6.70426	3.37862	0.0112576	0.876793	2.69011
TC2000008031.hg.1	COL9A3	1299	ENSG00000092758	collagen type IX alpha 3 chain	20q13.33	-1.23879	7.63245	2.65285	0.0319158	0.884703	3.35748
TC0300008192.hg.1	RDUR	152225	ENSG00000214407	RIG-I dependent antiviral response regulator RNA	3q12.3	-1.23885	5.11231	2.99956	0.0192538	0.884703	3.0277
TC0X00009139.hg.1	AP1S2	8905	ENSG00000182287	adaptor related protein complex 1 subunit sigma 2	Xp22.2	-1.24161	9.26249	6.45073	0.000308159	0.582516	0.887409
TC0400012749.hg.1	FRG2	448831	ENSG00000205097	FSHD region gene 2	4q35.2	-1.2472	6.31067	2.35539	0.0496278	0.884703	3.65262
TC0700012276.hg.1	DOCK4	9732	ENSG00000128512	dedicator of cytokinesis 4	7q31.1	-1.2475	6.27324	4.4669	0.00270151	0.779804	1.87237
TC0100013071.hg.1	MFAP2	4237	ENSG00000117122	microfibril associated protein 2	1p36.13	-1.24795	6.6326	2.53438	0.038026	0.884703	3.47394
TC0100013552.hg.1	SNORD103C	692200	NA	small nucleolar RNA, C/D box 103C	1p35.2	-1.25613	4.87526	2.82335	0.0248551	0.884703	3.19306
TC0600014248.hg.1	H2BC3	3018	ENSG00000276410	H2B clustered histone 3	6p22.2	-1.26151	7.00984	3.33538	0.0119569	0.884703	2.72729
TC1300009765.hg.1	IRS2	8660	ENSG00000185950	insulin receptor substrate 2	13q34	-1.26158	6.54244	6.62231	0.0002613	0.582516	0.825618
TC1300009348.hg.1	SPRY2	10253	ENSG00000136158	sprouty RTK signaling antagonist 2	13q31.1	-1.26976	8.51001	3.88574	0.00566402	0.795928	2.28087
TC1500010184.hg.1	BCL2A1	597	ENSG00000140379	BCL2 related protein A1	15q25.1	-1.27694	7.26843	3.14403	0.0156584	0.884703	2.89599
TC0600009862.hg.1	AKAP12	9590	ENSG00000131016	A-kinase anchoring protein 12	6q25.1	-1.29899	8.00777	2.86392	0.023429	0.884703	3.15455
TC0200011778.hg.1	LOC100506474	100506474	ENSG00000225649	uncharacterized LOC100506474	2p24.3	-1.3058	4.5105	3.41433	0.0107132	0.872883	2.65968
TC1400010261.hg.1	MOK	5891	ENSG00000080823	MOK protein kinase	14q32.31	-1.30672	8.91896	2.66348	0.0314197	0.884703	3.34711
TC0600007657.hg.1	HLA-DQA1	3117	ENSG00000196735	major histocompatibility complex, class II, DQ alpha 1	6p21.32	-1.32004	7.04276	3.71452	0.0071126	0.795928	2.41348
TC0700006844.hg.1	ITGB8	3696	ENSG00000105855	integrin subunit beta 8	7p21.1	-1.32638	7.02763	2.63575	0.0327307	0.884703	3.37418
TC1200012775.hg.1	ST8SIA1	6489	ENSG00000111728	ST8 alpha-N-acetyl-neuraminide alpha-2,8-sialyltransferase 1	12p12.1	-1.34373	4.27199	3.86656	0.00580907	0.795928	2.29544
TC1200011882.hg.1	TRPV4	59341	ENSG00000111199	transient receptor potential cation channel subfamily V member 4	12q24.11	-1.35484	6.58673	3.17241	0.0150399	0.884703	2.87055
TC1100007233.hg.1	KIAA1549L	25758	ENSG00000110427	KIAA1549 like	11p13	-1.35951	7.19164	4.33501	0.00318161	0.795928	1.95956
TC0600011140.hg.1	H3C7	8968	ENSG00000277775	H3 clustered histone 7	6p22.2	-1.36192	9.33173	3.86645	0.00580996	0.795928	2.29552
TC1200011470.hg.1	DUSP6	1848	ENSG00000139318	dual specificity phosphatase 6	12q21.33	-1.36358	8.3041	2.90872	0.0219533	0.884703	3.11232
TC0300012773.hg.1	TM4SF1	4071	ENSG00000169908	transmembrane 4 L six family member 1	3q25.1	-1.36414	10.8423	2.51079	0.0393799	0.884703	3.49732
TC0400008556.hg.1	MYOZ2	51778	ENSG00000172399	myozenin 2	4q26	-1.37051	5.06203	3.10073	0.0166548	0.884703	2.93509
TC1500009238.hg.1	FRMD5	84978	ENSG00000171877	FERM domain containing 5	15q15.3	-1.37417	7.89591	7.18154	0.000155969	0.582516	0.64371
TC1100006988.hg.1	MRGPRX4	117196	ENSG00000179817	MAS related GPR family member X4	11p15.1	-1.3742	5.91626	3.0099	0.0189695	0.884703	3.01816
TC1400009973.hg.1	RPS6KA5	9252	ENSG00000100784	ribosomal protein S6 kinase A5	14q32.11	-1.3801	4.16804	3.7552	0.00673527	0.795928	2.38145
TC1100009453.hg.1	ST3GAL4	6484	ENSG00000110080	ST3 beta-galactoside alpha-2,3-sialyltransferase 4	11q24.2	-1.39124	9.14401	4.84065	0.00172313	0.749305	1.64192
TC1500010082.hg.1	CSPG4	1464	ENSG00000173546	chondroitin sulfate proteoglycan 4	15q24.2	-1.40164	6.69005	3.56855	0.00866615	0.84349	2.53102
TC0400007776.hg.1	FDCSP	260436	ENSG00000181617	follicular dendritic cell secreted protein	4q13.3	-1.41195	5.13772	2.90705	0.0220068	0.884703	3.1139
TC2000007015.hg.1	PYGB	5834	ENSG00000100994	glycogen phosphorylase B	20p11.21	-1.41747	9.40478	3.73647	0.00690625	0.795928	2.39616
TC0100015754.hg.1	CTSK	1513	ENSG00000143387	cathepsin K	1q21.3	-1.43367	8.82429	3.98577	0.00496838	0.795928	2.20601
TC0100010805.hg.1	OVAAL	148756	ENSG00000236719	ovarian adenocarcinoma amplified long non-coding RNA	1q25.3	-1.43771	3.92679	6.4127	0.000319774	0.582516	0.901515
TC1000009092.hg.1	INPP5F	22876	ENSG00000198825	inositol polyphosphate-5-phosphatase F	10q26.11	-1.43805	6.48978	4.32877	0.00320654	0.795928	1.96377
TC0400008557.hg.1	USP53	54532	ENSG00000145390	ubiquitin specific peptidase 53	4q26	-1.45247	6.95118	3.07782	0.0172088	0.884703	2.9559
TC1000008891.hg.1	DUSP5	1847	ENSG00000138166	dual specificity phosphatase 5	10q25.2	-1.46592	7.04775	5.85088	0.000563209	0.594795	1.12876
TC0600011124.hg.1	H3C2	8358	ENSG00000286522	H3 clustered histone 2	6p22.2	-1.4901	8.5396	2.51606	0.0390731	0.884703	3.49209
TC1800009222.hg.1	RNF125	54941	ENSG00000101695	ring finger protein 125	18q12.1	-1.49418	4.90173	5.09252	0.00128714	0.699874	1.49977
TC1000011599.hg.1	CPN1	1369	ENSG00000120054	carboxypeptidase N subunit 1	10q24.2	-1.49808	6.08422	2.71084	0.0293053	0.884703	3.30111
TC1700012466.hg.1	LINC00673	100499467	ENSG00000227036	long intergenic non-protein coding RNA 673	17q24.3	-1.50054	7.29564	2.6599	0.0315859	0.884703	3.3506
TC0300008654.hg.1	ROPN1B	152015	ENSG00000114547	rhophilin associated tail protein 1B	3q21.2	-1.50492	7.48963	6.18198	0.000401649	0.586934	0.990442
TC0600011499.hg.1	HLA-DQB1	3119	ENSG00000179344	major histocompatibility complex, class II, DQ beta 1	6p21.32	-1.51592	6.62647	3.21565	0.014147	0.884703	2.83206
TC1700010790.hg.1	ETV4	2118	ENSG00000175832	ETS variant transcription factor 4	17q21.31	-1.53141	7.99201	3.9012	0.00554988	0.795928	2.26917
TC0100016086.hg.1	AIM2	9447	ENSG00000163568	absent in melanoma 2	1q23.1	-1.547	6.24208	3.15844	0.015341	0.884703	2.88305
TC0700010334.hg.1	AGMO	392636	ENSG00000187546	alkylglycerol monooxygenase	7p21.2	-1.55167	5.26171	2.9743	0.0199675	0.884703	3.0511
TC1800008943.hg.1	CDH19	28513	ENSG00000071991	cadherin 19	18q22.1	-1.57149	5.04498	2.98728	0.0195973	0.884703	3.03906
TC0600011142.hg.1	H3C8	8355	ENSG00000273983	H3 clustered histone 8	6p22.2	-1.57446	8.74876	3.85669	0.00588532	0.795928	2.30296
TC0X00006865.hg.1	IL1RAPL1	11141	ENSG00000169306	interleukin 1 receptor accessory protein like 1	Xp21.3-p21.2	-1.60103	6.40885	3.18531	0.0147673	0.884703	2.85903
TC1200010022.hg.1	MGP	4256	ENSG00000111341	matrix Gla protein	12p12.3	-1.60967	6.13025	4.4165	0.00287492	0.78161	1.90532
TC0700008435.hg.1	TAC1	6863	ENSG00000006128	tachykinin precursor 1	7q21.3	-1.63166	6.23661	3.38323	0.0111857	0.876793	2.68617
TC1600008005.hg.1	ADGRG1	9289	ENSG00000205336	adhesion G protein-coupled receptor G1	16q21	-1.6665	8.79206	4.99016	0.0014476	0.722424	1.55632
TC0600011232.hg.1	H1-5	3009	ENSG00000184357	H1.5 linker histone, cluster member	6p22.1	-1.66662	10.7102	3.27239	0.0130601	0.884703	2.78208
TC0600014277.hg.1	HLA-DMA	3108	ENSG00000204257	major histocompatibility complex, class II, DM alpha	6p21.32	-1.6749	8.73129	3.01947	0.0187103	0.884703	3.00934
TC2000008023.hg.1	SLCO4A1	28231	ENSG00000101187	solute carrier organic anion transporter family member 4A1	20q13.33	-1.69442	7.61458	3.50451	0.0094599	0.844877	2.58389
TC1900007836.hg.1	FXYD3	5349	ENSG00000089356	FXYD domain containing ion transport regulator 3	19q13.12	-1.70485	7.52825	2.7031	0.0296405	0.884703	3.30861
TC2000009458.hg.1	NFATC2	4773	ENSG00000101096	nuclear factor of activated T cells 2	20q13.2	-1.70924	7.62648	4.96629	0.00148811	0.722424	1.56974
TC0400012877.hg.1	LINC01060	401164	ENSG00000249378	long intergenic non-protein coding RNA 1060	4q35.2	-1.71059	5.98429	3.43136	0.0104634	0.872883	2.64524
TC0600008462.hg.1	COL19A1	1310	ENSG00000082293	collagen type XIX alpha 1 chain	6q13	-1.74005	6.18291	3.86384	0.00582999	0.795928	2.29751
TC0600009332.hg.1	FABP7	2173	ENSG00000164434	fatty acid binding protein 7	6q22.31	-1.7428	5.55945	3.75169	0.00676696	0.795928	2.3842
TC0600007677.hg.1	HLA-DPB1	3115	ENSG00000223865	major histocompatibility complex, class II, DP beta 1	6p21.32	-1.78686	8.66472	3.65238	0.00773373	0.807242	2.46301
TC0100016254.hg.1	RXRG	6258	ENSG00000143171	retinoid X receptor gamma	1q23.3	-1.80007	5.35591	2.74953	0.0276876	0.884703	3.26374
TC0500012470.hg.1	CD74	972	ENSG00000019582	CD74 molecule	5q33.1	-1.8648	9.76901	3.92298	0.00539341	0.795928	2.25278
TC0600011517.hg.1	HLA-DPA1	3113	ENSG00000231389	major histocompatibility complex, class II, DP alpha 1	6p21.32	-1.86719	7.84371	3.66467	0.00760629	0.807242	2.45315
TC1000009737.hg.1	ITIH5	80760	ENSG00000123243	inter-alpha-trypsin inhibitor heavy chain 5	10p14	-1.8869	7.31001	3.14243	0.015694	0.884703	2.89742
TC1100011886.hg.1	RAB38	23682	ENSG00000123892	RAB38, member RAS oncogene family	11q14.2	-1.89516	7.61994	3.0318	0.0183819	0.884703	2.998
TC0400010733.hg.1	KDR	3791	ENSG00000128052	kinase insert domain receptor	4q12	-1.90885	4.95072	3.6474	0.00778592	0.809079	2.46701
TC0400007891.hg.1	ART3	419	ENSG00000156219	ADP-ribosyltransferase 3 (inactive)	4q21.1	-2.02958	4.99219	4.23857	0.00359176	0.795928	2.02534
TC1700009731.hg.1	GAS7	8522	ENSG00000007237	growth arrest specific 7	17p13.1	-2.06066	7.25316	4.74787	0.00192299	0.762059	1.6969
TC0500012312.hg.1	SPRY4	81848	ENSG00000187678	sprouty RTK signaling antagonist 4	5q31.3	-2.06988	7.61118	3.86152	0.00584788	0.795928	2.29928
TC1600006888.hg.1	CIITA	4261	ENSG00000179583	class II major histocompatibility complex transactivator	16p13.13	-2.0991	7.66778	3.82017	0.00617697	0.795928	2.33098
TC0600014273.hg.1	HLA-DRB1	3123	ENSG00000196126	major histocompatibility complex, class II, DR beta 1	6p21.32	-2.2409	8.27202	2.93806	0.0210404	0.884703	3.08485
TC0X00008017.hg.1	PLP1	5354	ENSG00000123560	proteolipid protein 1	Xq22.2	-2.24579	7.88607	3.80828	0.00627528	0.795928	2.34016
TC0X00007559.hg.1	GJB1	2705	ENSG00000169562	gap junction protein beta 1	Xq13.1	-2.32561	6.74894	3.74667	0.00681257	0.795928	2.38814
TC1000012198.hg.1	C10orf90	118611	ENSG00000154493	chromosome 10 open reading frame 90	10q26.2	-2.41624	6.77566	3.28466	0.012837	0.884703	2.77135
TC1100012126.hg.1	MMP8	4317	ENSG00000118113	matrix metallopeptidase 8	11q22.2	-2.42821	5.71921	4.25477	0.00351902	0.795928	2.01417
TC1200012643.hg.1	ERBB3	2065	ENSG00000065361	erb-b2 receptor tyrosine kinase 3	12q13.2	-2.43466	7.20536	4.33668	0.00317501	0.795928	1.95845
TC1900011734.hg.1	MIA	8190	ENSG00000261857	MIA SH3 domain containing	19q13.2	-2.73484	8.35974	6.03665	0.000465144	0.594795	1.04954
TC0100010043.hg.1	S100A1	6271	ENSG00000160678	S100 calcium binding protein A1	1q21.3	-2.82896	8.0973	3.63375	0.00793118	0.810252	2.47801
TC2100008477.hg.1	S100B	6285	ENSG00000160307	S100 calcium binding protein B	21q22.3	-3.17805	7.38602	4.69289	0.0020534	0.769024	1.73016
TC0600007650.hg.1	HLA-DRA	3122	ENSG00000204287	major histocompatibility complex, class II, DR alpha	6p21.32	-3.47267	8.60697	4.28813	0.0033742	0.795928	1.99132

## Sheet: GO enrichment
Table S3B. List of GSEA pathways enriched in BRAFi-resistant melanoma cell lines (A375, WM9, UACC903, M160916 and M121224)
Hallmarks pathways	GS<br> follow link to MSigDB	SIZE	ES	NES	NOM p-val	FDR q-val	FWER p-val	RANK AT MAX	LEADING EDGE
HALLMARK_INTERFERON_ALPHA_RESPONSE	Details ...	91	0.68	2.74	0	0	0	5614	tags=62%, list=16%, signal=73%
HALLMARK_EPITHELIAL_MESENCHYMAL_TRANSITION	Details ...	192	0.6	2.66	0	0	0	4156	tags=46%, list=12%, signal=52%
HALLMARK_INTERFERON_GAMMA_RESPONSE	Details ...	191	0.57	2.57	0	0	0	3877	tags=44%, list=11%, signal=49%
HALLMARK_UV_RESPONSE_DN	Details ...	132	0.58	2.47	0	0	0	3126	tags=38%, list=9%, signal=42%
HALLMARK_APICAL_JUNCTION	Details ...	186	0.53	2.34	0	0	0	5105	tags=34%, list=15%, signal=40%
HALLMARK_INFLAMMATORY_RESPONSE	Details ...	195	0.52	2.32	0	0	0	4961	tags=38%, list=14%, signal=45%
HALLMARK_ANGIOGENESIS	Details ...	34	0.66	2.2	0	0	0	2408	tags=32%, list=7%, signal=35%
HALLMARK_IL6_JAK_STAT3_SIGNALING	Details ...	85	0.54	2.12	0	0	0	8307	tags=53%, list=24%, signal=70%
HALLMARK_TGF_BETA_SIGNALING	Details ...	53	0.55	1.96	0	0	0	7311	tags=49%, list=21%, signal=62%
HALLMARK_XENOBIOTIC_METABOLISM	Details ...	190	0.42	1.9	0	0	0.001	4414	tags=27%, list=13%, signal=31%
HALLMARK_TNFA_SIGNALING_VIA_NFKB	Details ...	191	0.41	1.85	0	0	0.003	4204	tags=33%, list=12%, signal=37%
HALLMARK_KRAS_SIGNALING_DN	Details ...	190	0.41	1.82	0	0.001	0.005	7164	tags=35%, list=21%, signal=44%
HALLMARK_HEME_METABOLISM	Details ...	187	0.38	1.71	0	0.004	0.03	8313	tags=41%, list=24%, signal=53%
HALLMARK_HYPOXIA	Details ...	192	0.38	1.71	0	0.003	0.03	4094	tags=25%, list=12%, signal=28%
HALLMARK_PANCREAS_BETA_CELLS	Details ...	39	0.48	1.68	0.004	0.004	0.037	1743	tags=18%, list=5%, signal=19%
HALLMARK_KRAS_SIGNALING_UP	Details ...	192	0.37	1.67	0	0.004	0.044	4939	tags=30%, list=14%, signal=35%
HALLMARK_UNFOLDED_PROTEIN_RESPONSE	Details ...	96	0.41	1.66	0.004	0.005	0.053	8603	tags=33%, list=25%, signal=44%
HALLMARK_HEDGEHOG_SIGNALING	Details ...	34	0.5	1.64	0.006	0.005	0.059	5203	tags=47%, list=15%, signal=55%
HALLMARK_PROTEIN_SECRETION	Details ...	92	0.4	1.64	0.002	0.005	0.063	10254	tags=45%, list=30%, signal=63%
HALLMARK_ALLOGRAFT_REJECTION	Details ...	188	0.37	1.63	0	0.005	0.067	6267	tags=34%, list=18%, signal=41%
HALLMARK_NOTCH_SIGNALING		31	0.49	1.62	0.026	0.006	0.072	11367	tags=68%, list=33%, signal=101%
HALLMARK_ESTROGEN_RESPONSE_EARLY		188	0.36	1.61	0	0.006	0.081	7497	tags=39%, list=22%, signal=49%
HALLMARK_ESTROGEN_RESPONSE_LATE		190	0.35	1.56	0.002	0.011	0.144	5352	tags=28%, list=16%, signal=33%
HALLMARK_COAGULATION		134	0.36	1.55	0.005	0.011	0.157	4014	tags=23%, list=12%, signal=26%
HALLMARK_COMPLEMENT		192	0.34	1.53	0.002	0.012	0.176	6614	tags=33%, list=19%, signal=40%
HALLMARK_GLYCOLYSIS		192	0.34	1.52	0	0.013	0.19	4584	tags=23%, list=13%, signal=27%
HALLMARK_BILE_ACID_METABOLISM		110	0.35	1.45	0.011	0.024	0.344	5256	tags=25%, list=15%, signal=30%
HALLMARK_MYOGENESIS		189	0.33	1.45	0.007	0.024	0.349	6390	tags=29%, list=19%, signal=35%
HALLMARK_P53_PATHWAY		185	0.32	1.44	0.002	0.024	0.357	6756	tags=30%, list=20%, signal=38%
HALLMARK_APICAL_SURFACE		42	0.4	1.4	0.042	0.033	0.482	4764	tags=31%, list=14%, signal=36%
HALLMARK_IL2_STAT5_SIGNALING		189	0.31	1.39	0.011	0.035	0.51	5259	tags=31%, list=15%, signal=36%
HALLMARK_APOPTOSIS		154	0.32	1.39	0.018	0.035	0.525	7629	tags=36%, list=22%, signal=46%
HALLMARK_ADIPOGENESIS		187	0.29	1.28	0.049	0.087	0.85	6411	tags=23%, list=19%, signal=28%
Melanoma Resistance pathways	GS<br> follow link to MSigDB	SIZE	ES	NES	NOM p-val	FDR q-val	FWER p-val	RANK AT MAX	LEADING EDGE
UNDIFFERENTIATED TSOI	Details ...	112	0.775797	3.22971	0	0	0	3730	tags=63%, list=11%, signal=70%
UNDIFFERENTIATED-NC TSOI	Details ...	101	0.703803	2.86372	0	0	0	4115	tags=55%, list=12%, signal=63%
KOBAYASHI_EGFR_SIGNALING_24HR_UP	Details ...	87	0.59672	2.35516	0	0	0	3280	tags=44%, list=10%, signal=48%
EGFR_UP.V1_UP	Details ...	177	0.474651	2.10117	0	0	0	5091	tags=41%, list=15%, signal=48%
PID_ERBB1_INTERNALIZATION_PATHWAY	Details ...	39	0.594588	2.00311	0	0.000796	0.003	2900	tags=28%, list=8%, signal=31%
PID_UPA_UPAR_PATHWAY	Details ...	42	0.578745	1.9716	0	0.000863	0.004	4331	tags=43%, list=13%, signal=49%
KEGG_MELANOMA	Details ...	67	0.502901	1.9457	0	0.00131209	0.007	2482	tags=21%, list=7%, signal=22%
BIOCARTA_EGF_PATHWAY	Details ...	25	0.614903	1.8624	0.00194932	0.00227632	0.014	4899	tags=36%, list=14%, signal=42%
WP_EGFR_TYROSINE_KINASE_INHIBITOR_RESISTANCE	Details ...	80	0.468149	1.82765	0	0.00262536	0.018	2900	tags=28%, list=8%, signal=30%
GOBP_ERBB_SIGNALING_PATHWAY	Details ...	117	0.40867	1.70068	0.00177305	0.00894607	0.067	4416	tags=29%, list=13%, signal=33%
WP_EGFEGFR_SIGNALING_PATHWAY	Details ...	158	0.388497	1.69721	0	0.00881028	0.071	7275	tags=38%, list=21%, signal=48%
PID_ERBB1_RECEPTOR_PROXIMAL_PATHWAY	Details ...	32	0.514576	1.66869	0.00580271	0.0111234	0.095	4899	tags=28%, list=14%, signal=33%
WP_ERBB_SIGNALING_PATHWAY	Details ...	84	0.423359	1.66858	0	0.0103288	0.095	4047	tags=25%, list=12%, signal=28%
REACTOME_SIGNALING_BY_EGFR_IN_CANCER	Details ...	22	0.53918	1.62407	0.015873	0.0128597	0.127	4047	tags=36%, list=12%, signal=41%
KEGG_MAPK_SIGNALING_PATHWAY	Details ...	250	0.353259	1.62205	0	0.0120559	0.127	7245	tags=34%, list=21%, signal=43%
REACTOME_SIGNALING_BY_EGFR	Details ...	48	0.409506	1.45766	0.0282258	0.0429878	0.397	4047	tags=25%, list=12%, signal=28%
EMT I	Details ...	75	0.361039	1.41517	0.0447761	0.0550281	0.496	5467	tags=37%, list=16%, signal=44%

## Sheet: Gene Signatures
Table S3C. List of AR signaling pathways used to probe into the transcriptional profiles of BRAFi-resistant melanoma cell lines (A375, WM9, UACC903, M160916 and M121224) as identified by GSEA
Hallmarks pathways
DOANE_RESPONSE_TO_ANDROGEN_DN
CHANDRAN_METASTASIS_DN
WP_ANDROGEN_RECEPTOR_SIGNALING_PATHWAY
CHANDRAN_METASTASIS_UP
PID_AR_PATHWAY
GOBP_ANDROGEN_RECEPTOR_SIGNALING_PATHWAY
PID_AR_TF_PATHWAY
GOMF_NUCLEAR_ANDROGEN_RECEPTOR_BINDING
PID_AR_NONGENOMIC_PATHWAY
CHANDRAN_METASTASIS_TOP50_UP
WANG_PROSTATE_CANCER_ANDROGEN_INDEPENDENT
GOBP_REGULATION_OF_ANDROGEN_RECEPTOR_SIGNALING_PATHWAY
DOANE_RESPONSE_TO_ANDROGEN_UP
NELSON_RESPONSE_TO_ANDROGEN_UP
MENDIRATTA AR UP
WANG_RESPONSE_TO_ANDROGEN_UP
DOANE_RESPONSE_TO_ANDROGEN_DN
Table S3D. List of prostate-specific AR signaling pathways enriched in the transcriptional profiles of BRAFi-resistant melanoma cell lines (A375, WM9, UACC903, M160916 and M121224) as identified by GSEA
Hallmarks pathways	GS<br> follow link to MSigDB	SIZE	ES	NES	NOM p-val	FDR q-val	FWER p-val	RANK AT MAX	LEADING EDGE
WP_ANDROGEN_RECEPTOR_SIGNALING_PATHWAY	Details ...	81	0.48	1.89	0	0.001	0.003	6801	tags=36%, list=20%, signal=45%
PID_AR_PATHWAY	Details ...	59	0.48	1.78	0	0.003	0.009	7448	tags=37%, list=22%, signal=48%
GOBP_ANDROGEN_RECEPTOR_SIGNALING_PATHWAY	Details ...	43	0.47	1.63	0.006	0.016	0.053	5372	tags=26%, list=16%, signal=30%
PID_AR_TF_PATHWAY	Details ...	50	0.45	1.63	0.012	0.014	0.053	3938	tags=34%, list=11%, signal=38%
GOMF_NUCLEAR_ANDROGEN_RECEPTOR_BINDING	Details ...	25	0.53	1.62	0.015	0.014	0.062	3592	tags=20%, list=10%, signal=22%
PID_AR_NONGENOMIC_PATHWAY	Details ...	29	0.48	1.53	0.038	0.031	0.151	1009	tags=14%, list=3%, signal=14%
Table S3E. List of leading edge genes from the AR signaling pathways enriched in the transcriptional profiles of BRAFi-resistant melanoma cell lines (A375, WM9, UACC903, M160916 and M121224) as identified by GSEA
AR
SIRT1
LARP1
NCOA1
ZNF318
PDE4B
HS6ST1
FAM110B
FBXO2
CRISPLD2
TSHZ3
HSD11B2
RABGAP1L
RAB27B
TMCC1
CROT
SPIN1
TERF1
PDZRN3
SYNPO2
RELA
TAF9B
NMNAT2
CACHD1
NR3C1
TRAPPC13
HBE1
ELMO2
H6PD
LTBP1
BPTF
ARHGAP26
DNAJC10
SFT2D3
SGSH
GAL3ST4
CDH10
ZMYND11
THBS4
DNAJB9
SOD2
SEC24D
