# Supplementary material for: Androgen receptor is a determinant of melanoma targeted drug resistance
Source: Nat Commun. 2023 Oct 14;14:6498. doi: 10.1038/s41467-023-42239-w (PMC10576812; doi:10.1038/s41467-023-42239-w)
Supplement: Supplementary file 4 — Supplementary Data 1–5 [file 41467_2023_42239_MOESM4_ESM.zip › Supplementary data/s2-list of DEGs in DAB-treated AR OE and CNTRL cells in three melanoma cell lines (A375, WM9 and M14).xlsx]

## Sheet: DEGs AR OE
Table S2A. List of differentially expressed genes in AR OE cells treated with Dabrafenib in three melanoma cell lines (A375, WM9 and M14) as determined by global transcriptomics analysis.
Affymetrix ID	SYMBOL	ENTREZID	ENSEMBL	GENENAME	MAP	logFC	AveExpr	t	P.Value	adj.P.Val	B
TC0400012437.hg.1	SCRG1	11341	ENSG00000164106	stimulator of chondrogenesis 1	4q34.1	3.3966	4.78371	9.77442	5.97e-06	0.00368689	4.51867
TC1100012308.hg.1	CRYAB	1410	ENSG00000109846	crystallin alpha B	11q23.1	2.64494	7.5103	12.8564	6.47e-07	0.00368689	6.45898
TC0200006627.hg.1	ID2	3398	ENSG00000115738	inhibitor of DNA binding 2	2p25.1	2.59397	6.94332	9.40728	8.09e-06	0.00414967	4.23836
TC1100010992.hg.1	TCN1	6947	ENSG00000134827	transcobalamin 1	11q12.1	2.48923	5.32322	9.97208	5.09e-06	0.00368689	4.66464
TC0400012213.hg.1	CTSO	1519	ENSG00000256043	cathepsin O	4q32.1	2.458	4.50415	8.28819	2.18e-05	0.00507777	3.30383
TC0300012212.hg.1	MYLK	4638	ENSG00000065534	myosin light chain kinase	3q21.1	2.45788	6.98189	9.69428	6.37e-06	0.00381555	4.45851
TC0700011626.hg.1	SEMA3C	10512	ENSG00000075223	semaphorin 3C	7q21.11	2.25337	7.52712	9.59798	6.9e-06	0.00386532	4.38547
TC0500011705.hg.1	NREP	9315	ENSG00000134986	neuronal regeneration related protein	5q22.1	2.18492	8.11846	10.7288	2.83e-06	0.00368689	5.1934
TC0100013293.hg.1	ID3	3399	ENSG00000117318	inhibitor of DNA binding 3, HLH protein	1p36.12	2.12905	8.28094	7.42494	5.06e-05	0.00715478	2.49047
TC0200010811.hg.1	CYP27A1	1593	ENSG00000135929	cytochrome P450 family 27 subfamily A member 1	2q35	2.10203	7.19756	9.78753	5.9e-06	0.00368689	4.52846
TC0100009403.hg.1	CHI3L2	1117	ENSG00000064886	chitinase 3 like 2	1p13.2	2.09873	4.76981	5.32572	0.000553231	0.0330799	0.106173
TC0700008031.hg.1	GTF2IRD2B	389524	ENSG00000174428	GTF2I repeat domain containing 2B	7q11.23	2.07668	4.98444	7.86476	3.27e-05	0.00595406	2.91571
TC0900010470.hg.1	PRUNE2	158471	ENSG00000106772	prune homolog 2 with BCH domain	9q21.2	2.0497	5.72786	7.12296	6.91e-05	0.00845497	2.18474
TC0500012567.hg.1	FAXDC2	10826	ENSG00000170271	fatty acid hydroxylase domain containing 2	5q33.2	1.89018	7.01737	9.21813	9.5e-06	0.0042039	4.0891
TC0300011757.hg.1	PROS1	5627	ENSG00000184500	protein S	3q11.1	1.86426	7.30229	8.08926	2.63e-05	0.0053727	3.12401
TC1500008470.hg.1	ARRDC4	91947	ENSG00000140450	arrestin domain containing 4	15q26.2	1.85539	6.66674	7.70673	3.81e-05	0.00618451	2.76559
TC1700011562.hg.1	MIR635	693220	ENSG00000207561	microRNA 635	17q24.2	1.85129	4.35086	10.023	4.88e-06	0.00368689	4.70173
TC0300013513.hg.1	P3H2	55214	ENSG00000090530	prolyl 3-hydroxylase 2	3q28	1.78188	7.7303	6.61104	0.000120048	0.0120447	1.63934
TC0300012243.hg.1	SLC12A8	84561	ENSG00000221955	solute carrier family 12 member 8	3q21.2	1.76403	7.63482	8.63041	1.59e-05	0.00476589	3.60314
TC0600013757.hg.1	SOD2	6648	ENSG00000112096	superoxide dismutase 2	6q25.3	1.72277	9.64009	6.04602	0.000228888	0.0191744	0.995354
TC0200014719.hg.1	BAZ2B	29994	ENSG00000123636	bromodomain adjacent to zinc finger domain 2B	2q24.2	1.7198	4.36779	8.98288	1.16e-05	0.0042039	3.8987
TC0100015598.hg.1	TXNIP	10628	ENSG00000265972	thioredoxin interacting protein	1q21.1	1.71835	9.04218	6.93536	8.43e-05	0.00919487	1.98892
TC0100017018.hg.1	ETNK2	55224	ENSG00000143845	ethanolamine kinase 2	1q32.1	1.7116	7.15356	8.97646	1.17e-05	0.0042039	3.89343
TC1000008099.hg.1	LRMDA	83938	ENSG00000148655	leucine rich melanocyte differentiation associated	10q22.2-q22.3	1.69641	6.39101	8.46261	1.86e-05	0.00507777	3.45795
TC0600008757.hg.1	PNRC1	10957	ENSG00000146278	proline rich nuclear receptor coactivator 1	6q15	1.69582	9.20403	5.83923	0.000292803	0.0229582	0.748091
TC2000009216.hg.1	SLPI	6590	ENSG00000124107	secretory leukocyte peptidase inhibitor	20q13.12	1.69034	7.09676	5.46025	0.000466657	0.0297488	0.278243
TC0300012048.hg.1	ZBTB20	26137	ENSG00000181722	zinc finger and BTB domain containing 20	3q13.31	1.67383	6.94491	8.74529	1.44e-05	0.00467691	3.70086
TC0X00008017.hg.1	PLP1	5354	ENSG00000123560	proteolipid protein 1	Xq22.2	1.66049	8.75123	5.36017	0.000529515	0.0324052	0.150497
TC1000011381.hg.1	SLC16A12	387700	ENSG00000152779	solute carrier family 16 member 12	10q23.31	1.63549	3.91321	4.99206	0.000853089	0.0410871	-0.332702
TC1500007814.hg.1	NEO1	4756	ENSG00000067141	neogenin 1	15q24.1	1.62747	6.97375	7.86537	3.26e-05	0.00595406	2.91629
TC0600012952.hg.1	FRK	2444	ENSG00000111816	fyn related Src family tyrosine kinase	6q22.1	1.62058	4.1026	7.06277	7.36e-05	0.00882892	2.12241
TC0100014937.hg.1	DIPK1A	388650	ENSG00000154511	divergent protein kinase domain 1A	1p22.1	1.619	4.79191	7.769	3.59e-05	0.0061753	2.82509
TC1200008488.hg.1	PLXNC1	10154	ENSG00000136040	plexin C1	12q22	1.6024	5.88491	4.8029	0.00109828	0.046216	-0.589213
TC0600013361.hg.1	CITED2	10370	ENSG00000164442	Cbp/p300 interacting transactivator with Glu/Asp rich carboxy-terminal domain 2	6q24.1	1.59883	8.03089	5.61338	0.00038565	0.0266777	0.470713
TC0700009243.hg.1	TMEM140	55281	ENSG00000146859	transmembrane protein 140	7q33	1.5868	5.9208	5.65193	0.00036776	0.0259219	0.518606
TC0200007471.hg.1	RHOQ	23433	ENSG00000119729	ras homolog family member Q	2p21	1.57705	8.62215	7.70717	3.81e-05	0.00618451	2.766
TC0800011861.hg.1	DNAAF11	23639	ENSG00000129295	dynein axonemal assembly factor 11	8q24.22	1.5756	3.93369	6.93876	8.4e-05	0.00919487	1.99251
TC0500008229.hg.1	PAM	5066	ENSG00000145730	peptidylglycine alpha-amidating monooxygenase	5q21.1	1.57033	7.38908	7.64367	4.06e-05	0.00635939	2.70486
TC0100009837.hg.1	PDE4DIP	9659	ENSG00000178104	phosphodiesterase 4D interacting protein	1q21.2	1.56543	6.40556	8.32297	2.11e-05	0.00507777	3.33483
TC0X00011338.hg.1	ARSD	414	ENSG00000006756	arylsulfatase D	Xp22.33	1.55185	7.31737	6.65206	0.000114726	0.0115671	1.68435
TC0300014031.hg.1	CCDC80	151887	ENSG00000091986	coiled-coil domain containing 80	3q13.2	1.5473	7.50121	5.95512	0.000254882	0.0206797	0.887447
TC0500009488.hg.1	CREBRF	153222	ENSG00000164463	CREB3 regulatory factor	5q35.1	1.54258	5.2608	5.54341	0.000420586	0.0279969	0.383215
TC0400012840.hg.1	LINC02615	100507487	ENSG00000251432	long intergenic non-protein coding RNA 2615	4q28.2	1.53401	3.6555	5.33388	0.00054751	0.0329295	0.116691
TC1700008254.hg.1	ACSF2	80221	ENSG00000167107	acyl-CoA synthetase family member 2	17q21.33	1.53048	6.31234	7.73076	3.72e-05	0.00618244	2.78861
TC0300006905.hg.1	RBMS3	27303	ENSG00000144642	RNA binding motif single stranded interacting protein 3	3p24.1	1.52799	6.231	8.204	2.36e-05	0.00507777	3.22827
TC1300008997.hg.1	DHRS12	79758	ENSG00000102796	dehydrogenase/reductase 12	13q14.3	1.52306	5.95454	5.29909	0.000572354	0.0331571	0.0717845
TC0200015601.hg.1	KANSL1L	151050	ENSG00000144445	KAT8 regulatory NSL complex subunit 1 like	2q34	1.51024	5.94722	7.64931	4.04e-05	0.00635939	2.7103
TC1800006589.hg.1	PTPRM	5797	ENSG00000173482	protein tyrosine phosphatase receptor type M	18p11.23	1.50687	7.43681	6.79815	9.78e-05	0.0102885	1.84275
TC1000007895.hg.1	TSPAN15	23555	ENSG00000099282	tetraspanin 15	10q22.1	1.50482	4.56814	6.21833	0.00018721	0.0164643	1.19659
TC0100015945.hg.1	THBS3	7059	ENSG00000169231	thrombospondin 3	1q22	1.49803	7.01351	6.20686	0.000189709	0.0166234	1.18333
TC0X00006723.hg.1	CDKL5	6792	ENSG00000008086	cyclin dependent kinase like 5	Xp22.13	1.49272	3.91444	7.32311	5.61e-05	0.00764367	2.38867
TC0100010815.hg.1	MR1	3140	ENSG00000153029	major histocompatibility complex, class I-related	1q25.3	1.47535	6.59873	7.94499	3.02e-05	0.00573264	2.99081
TC0X00007798.hg.1	KLHL4	56062	ENSG00000102271	kelch like family member 4	Xq21.31	1.46384	5.02072	6.50877	0.000134533	0.0129556	1.52613
TC1100010207.hg.1	SOX6	55553	ENSG00000110693	SRY-box transcription factor 6	11p15.2	1.45916	6.15476	6.34848	0.000161239	0.0149438	1.34573
TC0100011197.hg.1	SHISA4	149345	ENSG00000198892	shisa family member 4	1q32.1	1.45839	7.49161	7.50894	4.65e-05	0.00692002	2.57349
TC0100013229.hg.1	HSPG2	3339	ENSG00000142798	heparan sulfate proteoglycan 2	1p36.12	1.45143	6.76028	7.85081	3.31e-05	0.00595406	2.90257
TC0700008517.hg.1	ZKSCAN1	7586	ENSG00000106261	zinc finger with KRAB and SCAN domains 1	7q22.1	1.45102	8.25329	5.27147	0.000592956	0.0336518	0.0359908
TC0500011448.hg.1	ARRDC3	57561	ENSG00000113369	arrestin domain containing 3	5q14.3	1.45087	6.98925	4.81445	0.00108131	0.0461992	-0.573397
TC0X00006799.hg.1	SAT1	6303	ENSG00000130066	spermidine/spermine N1-acetyltransferase 1	Xp22.11	1.44574	9.20175	5.71902	0.000338743	0.0249624	0.601421
TC0100008033.hg.1	ERMAP	114625	ENSG00000164010	erythroblast membrane associated protein (Scianna blood group)	1p34.2	1.44157	4.8878	6.57367	0.000125132	0.0122932	1.59814
TC0600007158.hg.1	SOX4	6659	ENSG00000124766	SRY-box transcription factor 4	6p22.3	1.43552	7.65191	5.70933	0.000342776	0.0249666	0.589502
TC1100006798.hg.1	TMEM9B-AS1	493900	ENSG00000254860	TMEM9B antisense RNA 1	11p15.4	1.43016	4.46582	6.94287	8.37e-05	0.00919487	1.99684
TC1100007227.hg.1	HIPK3	10114	ENSG00000110422	homeodomain interacting protein kinase 3	11p13	1.41717	7.08434	5.81724	0.000300671	0.023222	0.721424
TC0200014991.hg.1	GPR155	151556	ENSG00000163328	G protein-coupled receptor 155	2q31.1	1.41062	4.5614	7.29246	5.79e-05	0.00780063	2.35777
TC1600009952.hg.1	YPEL3	83719	ENSG00000090238	yippee like 3	16p11.2	1.40829	8.78308	5.63002	0.000377812	0.0263125	0.49142
TC0500013248.hg.1	PCDHB15	56121	ENSG00000113248	protocadherin beta 15	5q31.3	1.40477	4.50752	6.05589	0.000226245	0.0190623	1.007
TC1400010644.hg.1	SERPINA3	12	ENSG00000196136	serpin family A member 3	14q32.13	1.39771	7.03205	5.66597	0.000361471	0.0257216	0.535994
TC1900008103.hg.1	PLD3	23646	ENSG00000105223	phospholipase D family member 3	19q13.2	1.37842	7.98524	6.3436	0.000162138	0.0149695	1.34019
TC1200012706.hg.1	ACAD10	80724	ENSG00000111271	acyl-CoA dehydrogenase family member 10	12q24.12	1.3749	6.46541	4.74998	0.0011798	0.0477764	-0.661964
TC0500010540.hg.1	LIFR	3977	ENSG00000113594	LIF receptor subunit alpha	5p13.1	1.37205	5.40698	5.24769	0.000611335	0.0338881	0.00508492
TC1900011858.hg.1	ZNF846	162993	ENSG00000196605	zinc finger protein 846	19p13.2	1.36482	3.80531	6.18139	0.000195393	0.0169977	1.15381
TC0X00010532.hg.1	AMOT	154796	ENSG00000126016	angiomotin	Xq23	1.36274	5.64785	5.37997	0.00051638	0.0321218	0.1759
TC1500007619.hg.1	SMAD6	4091	ENSG00000137834	SMAD family member 6	15q22.31	1.36212	5.96048	7.00811	7.8e-05	0.00899705	2.06541
TC0700006913.hg.1	GPNMB	10457	ENSG00000136235	glycoprotein nmb	7p15.3	1.36065	10.0244	7.02888	7.63e-05	0.00897271	2.08711
TC1200012864.hg.1	CCDC92	80212	ENSG00000119242	coiled-coil domain containing 92	12q24.31	1.35475	6.89659	4.74512	0.00118762	0.0477764	-0.668674
TC0100006771.hg.1	H6PD	9563	ENSG00000049239	hexose-6-phosphate dehydrogenase/glucose 1-dehydrogenase	1p36.22	1.35087	6.68233	5.97125	0.000250044	0.0205642	0.906682
TC1200012745.hg.1	C1RL	51279	ENSG00000139178	complement C1r subcomponent like	12p13.31	1.34815	7.39886	6.69978	0.000108859	0.0111268	1.7364
TC0X00007744.hg.1	SH3BGRL	6451	ENSG00000131171	SH3 domain binding glutamate rich protein like	Xq21.1	1.34684	8.17709	6.02693	0.000234099	0.0195193	0.972784
TC0100015234.hg.1	SLC16A4	9122	ENSG00000168679	solute carrier family 16 member 4	1p13.3	1.34522	7.54276	5.63561	0.000375218	0.0262077	0.498365
TC1100008174.hg.1	ALDH3B1	221	ENSG00000006534	aldehyde dehydrogenase 3 family member B1	11q13.2	1.34027	7.92157	6.11617	0.00021081	0.0180138	1.07779
TC0X00008440.hg.1	RAP2C-AS1	101928578	ENSG00000232160	RAP2C antisense RNA 1	Xq26.2	1.33742	4.12106	5.38227	0.000514882	0.0321218	0.178839
TC1200010812.hg.1	CALCOCO1	57658	ENSG00000012822	calcium binding and coiled-coil domain 1	12q13.13	1.33395	7.96141	5.09485	0.000745281	0.0373154	-0.195662
TC0100011770.hg.1	EPHX1	2052	ENSG00000143819	epoxide hydrolase 1	1q42.12	1.33356	8.49052	4.92255	0.000935522	0.0426149	-0.426323
TC0300006856.hg.1	RARB	5915	ENSG00000077092	retinoic acid receptor beta	3p24.2	1.33284	4.96359	7.15832	6.66e-05	0.0084034	2.22114
TC1700008455.hg.1	YPEL2	388403	ENSG00000175155	yippee like 2	17q22	1.33154	3.70552	5.75211	0.000325363	0.0242557	0.642003
TC1500010369.hg.1	MFGE8	4240	ENSG00000140545	milk fat globule EGF and factor V/VIII domain containing	15q26.1	1.32121	10.1287	6.17354	0.00019718	0.0170551	1.1447
TC0400012644.hg.1	SORBS2	8470	ENSG00000154556	sorbin and SH3 domain containing 2	4q35.1	1.30787	6.84052	5.20077	0.000649437	0.0348859	-0.0561499
TC1200011591.hg.1	NTN4	59277	ENSG00000074527	netrin 4	12q22	1.30496	7.7805	5.28883	0.000579914	0.0335103	0.058503
TC1100009168.hg.1	SIDT2	51092	ENSG00000149577	SID1 transmembrane family member 2	11q23.3	1.30234	7.01644	6.98918	7.96e-05	0.00910296	2.04557
TC0900008250.hg.1	ZNF189	7743	ENSG00000136870	zinc finger protein 189	9q31.1	1.30103	5.62882	7.01154	7.78e-05	0.00899705	2.069
TC1000008955.hg.1	PLEKHS1	79949	ENSG00000148735	pleckstrin homology domain containing S1	10q25.3	1.29871	4.82192	5.14607	0.000697147	0.0360859	-0.12798
TC0800010417.hg.1	PCMTD1	115294	ENSG00000168300	protein-L-isoaspartate (D-aspartate) O-methyltransferase domain containing 1	8q11.23	1.29809	6.76813	6.31095	0.000168299	0.0151891	1.30297
TC0200010536.hg.1	PARD3B	117583	ENSG00000116117	par-3 family cell polarity regulator beta	2q33.3	1.29723	3.36449	6.94639	8.33e-05	0.00919487	2.00056
TC1500009182.hg.1	VPS39	23339	ENSG00000166887	VPS39 subunit of HOPS complex	15q15.1	1.2939	7.24803	6.84298	9.31e-05	0.0099749	1.89079
TC1100006726.hg.1	SMPD1	6609	ENSG00000166311	sphingomyelin phosphodiesterase 1	11p15.4	1.28923	7.4668	5.51922	0.000433457	0.0282549	0.352786
TC0500010731.hg.1	ARL15	54622	ENSG00000185305	ADP ribosylation factor like GTPase 15	5q11.2	1.28867	6.5768	5.81795	0.000300414	0.023222	0.722284
TC1300006481.hg.1	ZMYM2	7750	ENSG00000121741	zinc finger MYM-type containing 2	13q12.11	1.28726	4.80864	6.12941	0.000207575	0.0178005	1.09328
TC0300011423.hg.1	LRIG1	26018	ENSG00000144749	leucine rich repeats and immunoglobulin like domains 1	3p14.1	1.28409	6.7357	6.91946	8.58e-05	0.00931067	1.97211
TC0300006994.hg.1	FBXL2	25827	ENSG00000153558	F-box and leucine rich repeat protein 2	3p22.3	1.28195	5.67534	5.97778	0.000248115	0.0204754	0.914455
TC0400007345.hg.1	LIMCH1	22998	ENSG00000064042	LIM and calponin homology domains 1	4p13	1.27988	6.65664	5.13108	0.000710873	0.0364466	-0.147742
TC0700012115.hg.1	NAPEPLD	222236	ENSG00000161048	N-acyl phosphatidylethanolamine phospholipase D	7q22.1	1.26976	6.07111	5.10059	0.000739713	0.0372748	-0.188058
TC0500011049.hg.1	NAIP	4671	ENSG00000249437	NLR family apoptosis inhibitory protein	5q13.2	1.2638	3.8461	5.77826	0.000315194	0.0238844	0.673963
TC0500007881.hg.1	JMY	133746	ENSG00000152409	junction mediating and regulatory protein, p53 cofactor	5q14.1	1.26212	5.31992	5.66612	0.000361403	0.0257216	0.536183
TC1500009348.hg.1	FBN1	2200	ENSG00000166147	fibrillin 1	15q21.1	1.25772	5.48975	5.5796	0.000402102	0.0273713	0.428572
TC0100013349.hg.1	RSRP1	57035	ENSG00000117616	arginine and serine rich protein 1	1p36.11	1.25718	6.99715	5.30742	0.000566295	0.0331464	0.0825563
TC0400009033.hg.1	TRIM2	23321	ENSG00000109654	tripartite motif containing 2	4q31.3	1.25208	7.94992	6.19836	0.000191585	0.0167269	1.17349
TC1100012681.hg.1	SIAE	54414	ENSG00000110013	sialic acid acetylesterase	11q24.2	1.24725	7.40871	6.17007	0.000197978	0.0170551	1.14066
TC1200008726.hg.1	TCP11L2	255394	ENSG00000166046	t-complex 11 like 2	12q23.3	1.24409	6.32617	5.14554	0.000697628	0.0360859	-0.128679
TC0500012390.hg.1	JAKMIP2	9832	ENSG00000176049	janus kinase and microtubule interacting protein 2	5q32	1.2431	5.5426	5.54762	0.000418388	0.0279694	0.388504
TC1000008585.hg.1	MARVELD1	83742	ENSG00000155254	MARVEL domain containing 1	10q24.2	1.23999	7.39629	6.67475	0.000111894	0.011329	1.70914
TC1000008875.hg.1	ADD3	120	ENSG00000148700	adducin 3	10q25.1-q25.2	1.23977	5.81299	5.98473	0.000246076	0.0204473	0.922732
TC2000009250.hg.1	PLTP	5360	ENSG00000100979	phospholipid transfer protein	20q13.12	1.23519	8.01357	5.01398	0.000828754	0.0402631	-0.303337
TC0100006725.hg.1	PER3	8863	ENSG00000049246	period circadian regulator 3	1p36.23	1.23182	5.04186	4.97535	0.000872165	0.0414181	-0.355143
TC1200007861.hg.1	LRP1	4035	ENSG00000123384	LDL receptor related protein 1	12q13.3	1.23088	7.39599	5.84387	0.000291173	0.0229582	0.753705
TC1200012835.hg.1	NT5DC3	51559	ENSG00000111696	5'-nucleotidase domain containing 3	12q23.3	1.22948	7.75079	5.57371	0.000405052	0.0274294	0.421196
TC0200016447.hg.1	ACYP2	98	ENSG00000170634	acylphosphatase 2	2p16.2	1.22924	6.40197	5.16446	0.000680695	0.0358138	-0.103779
TC0200007132.hg.1	YPEL5	51646	ENSG00000119801	yippee like 5	2p23.1	1.22102	9.23229	6.50071	0.000135753	0.0129811	1.51714
TC0300008565.hg.1	LINC02035	100129550	ENSG00000273033	long intergenic non-protein coding RNA 2035	3q21.1	1.19804	3.54013	6.27623	0.000175131	0.0156301	1.26324
TC1900007819.hg.1	ZNF302	55900	ENSG00000089335	zinc finger protein 302	19q13.11	1.19586	5.83284	5.85478	0.000287376	0.0228544	0.766902
TC0200014728.hg.1	LY75-CD302	100526664	ENSG00000248672	LY75-CD302 readthrough	2q24.2	1.19328	6.59006	5.80095	0.000306648	0.023608	0.701621
TC0300011081.hg.1	UBA7	7318	ENSG00000182179	ubiquitin like modifier activating enzyme 7	3p21.31	1.19221	5.715	6.32591	0.000165443	0.0151011	1.32005
TC2100007072.hg.1	TTC3	7267	ENSG00000182670	tetratricopeptide repeat domain 3	21q22.13	1.19175	7.26582	5.65162	0.0003679	0.0259219	0.518224
TC0700011318.hg.1	ERV3-1	2086	ENSG00000213462	endogenous retrovirus group 3 member 1, envelope	7q11.21	1.18976	3.75561	4.85494	0.00102401	0.0445407	-0.518091
TC0100009899.hg.1	C1orf54	79630	ENSG00000118292	chromosome 1 open reading frame 54	1q21.2	1.18663	3.8053	5.69188	0.000350168	0.0253394	0.568005
TC0300013645.hg.1	APOD	347	ENSG00000189058	apolipoprotein D	3q29	1.18581	5.95267	4.92105	0.000937386	0.0426192	-0.428344
TC0100015627.hg.1	PRKAB2	5565	ENSG00000131791	protein kinase AMP-activated non-catalytic subunit beta 2	1q21.1	1.18283	6.63377	4.9412	0.00091259	0.0423712	-0.401129
TC1600010184.hg.1	ITFG1	81533	ENSG00000129636	integrin alpha FG-GAP repeat containing 1	16q12.1	1.17924	6.48374	5.50663	0.00044032	0.0282944	0.336922
TC1400008452.hg.1	ADSS1	122622	ENSG00000185100	adenylosuccinate synthase 1	14q32.33	1.17551	5.42278	5.27405	0.000590999	0.0336518	0.0393371
TC1700008499.hg.1	BCAS3	54828	ENSG00000141376	BCAS3 microtubule associated cell migration factor	17q23.2	1.17288	4.48712	4.90404	0.000958888	0.0429807	-0.451369
TC1900006508.hg.1	ABCA7	10347	ENSG00000064687	ATP binding cassette subfamily A member 7	19p13.3	1.17264	6.35432	5.12063	0.000720616	0.0368456	-0.161541
TC0700012971.hg.1	ZNF425	155054	ENSG00000204947	zinc finger protein 425	7q36.1	1.16485	3.83368	4.97301	0.000874874	0.0414181	-0.35829
TC0700011658.hg.1	SEMA3E	9723	ENSG00000170381	semaphorin 3E	7q21.11	1.16395	4.16615	4.71718	0.0012336	0.0489294	-0.707273
TC0200009452.hg.1	DARS1-AS1	101928243	ENSG00000231890	DARS1 antisense RNA 1	2q21.3	1.15592	2.63478	5.79792	0.000307778	0.0236195	0.697924
TC0400006689.hg.1	MAN2B2	23324	ENSG00000013288	mannosidase alpha class 2B member 2	4p16.1	1.1517	7.63701	5.7629	0.000321125	0.0241064	0.655202
TC1700006611.hg.1	CYB5D2	124936	ENSG00000167740	cytochrome b5 domain containing 2	17p13.2	1.14227	6.74534	5.57217	0.000405825	0.0274294	0.419273
TC0X00010064.hg.1	FTX	100302692	ENSG00000230590	FTX transcript, XIST regulator	Xq13.2	1.14076	5.66277	5.61164	0.000386476	0.0266777	0.468554
TC1500010890.hg.1	HEXA	3073	ENSG00000213614	hexosaminidase subunit alpha	15q23	1.13553	9.19717	5.29902	0.00057241	0.0331571	0.0716851
TC0800010641.hg.1	LINC01414	102724623	ENSG00000253554	long intergenic non-protein coding RNA 1414	8q12.3	1.13218	2.55871	5.24716	0.000611749	0.0338881	0.00440011
TC1900006991.hg.1	SLC44A2	57153	ENSG00000129353	solute carrier family 44 member 2	19p13.2	1.12915	7.07236	5.39331	0.000507732	0.0319447	0.192977
TC0800007460.hg.1	HGSNAT	138050	ENSG00000165102	heparan-alpha-glucosaminide N-acetyltransferase	8p11.21-p11.1	1.12908	8.18312	5.21782	0.000635301	0.0346796	-0.0338574
TC1000011669.hg.1	LDB1	8861	ENSG00000198728	LIM domain binding 1	10q24.32	1.12849	9.35553	4.91492	0.000945078	0.0427209	-0.43664
TC1700006741.hg.1	KCTD11	147040	ENSG00000213859	potassium channel tetramerization domain containing 11	17p13.1	1.12588	6.95799	5.28189	0.000585089	0.0335847	0.0495116
TC1300007845.hg.1	CLYBL	171425	ENSG00000125246	citramalyl-CoA lyase	13q32.3	1.12571	4.93061	5.3818	0.000515185	0.0321218	0.178244
TC2000007509.hg.1	CTSA	5476	ENSG00000064601	cathepsin A	20q13.12	1.12567	10.581	5.10494	0.000735518	0.0371568	-0.182293
TC1100013032.hg.1	DNAJC4	3338	ENSG00000110011	DnaJ heat shock protein family (Hsp40) member C4	11q13.1	1.12251	8.27973	5.94139	0.000259083	0.0209501	0.871031
TC1200011719.hg.1	WASHC3	51019	ENSG00000120860	WASH complex subunit 3	12q23.2	1.12127	7.96002	5.84381	0.000291194	0.0229582	0.753632
TC0800009961.hg.1	CLU	1191	ENSG00000120885	clusterin	8p21.1	1.11891	6.33281	5.32016	0.000557163	0.0331117	0.099007
TC0X00009356.hg.1	TMEM47	83604	ENSG00000147027	transmembrane protein 47	Xp21.1	1.11444	7.59509	4.71334	0.00124008	0.0490237	-0.712598
TC0800011105.hg.1	TRIQK	286144	ENSG00000205133	triple QxxK/R motif containing	8q22.1	1.11237	6.34078	5.83824	0.000293154	0.0229582	0.746888
TC0100015194.hg.1	SORT1	6272	ENSG00000134243	sortilin 1	1p13.3	1.10686	9.20326	5.51503	0.000435726	0.0282549	0.347513
TC0X00007267.hg.1	MAGED1	9500	ENSG00000179222	MAGE family member D1	Xp11.22	1.10443	8.87031	5.98042	0.000247338	0.0204754	0.917602
TC0100013445.hg.1	IFI6	2537	ENSG00000126709	interferon alpha inducible protein 6	1p35.3	1.09498	9.22642	5.78729	0.000311763	0.0237739	0.684979
TC1600011315.hg.1	FAM234A	83986	ENSG00000167930	family with sequence similarity 234 member A	16p13.3	1.09267	8.56765	5.10552	0.000734959	0.0371568	-0.181522
TC0300008271.hg.1	BBX	56987	ENSG00000114439	BBX high mobility group box domain containing	3q13.12	1.09266	7.26475	4.87398	0.000998202	0.0437613	-0.492169
TC0700007132.hg.1	FKBP9	11328	ENSG00000122642	FKBP prolyl isomerase 9	7p14.3	1.09055	9.41264	4.74675	0.00118498	0.0477764	-0.666418
TC0700011835.hg.1	PON2	5445	ENSG00000105854	paraoxonase 2	7q21.3	1.08959	9.83235	5.51935	0.000433383	0.0282549	0.352957
TC0500010788.hg.1	IL6ST	3572	ENSG00000134352	interleukin 6 cytokine family signal transducer	5q11.2	1.08776	7.89154	5.17261	0.00067354	0.0355928	-0.0930705
TC0700008265.hg.1	ADAM22	53616	ENSG00000008277	ADAM metallopeptidase domain 22	7q21.12	1.08551	5.98764	5.75799	0.000323045	0.0241752	0.6492
TC1000006754.hg.1	CELF2	10659	ENSG00000048740	CUGBP Elav-like family member 2	10p14	1.0851	7.15171	5.71118	0.000342003	0.0249666	0.591774
TC0600010707.hg.1	NRN1	51299	ENSG00000124785	neuritin 1	6p25.1	1.08407	7.79396	4.94343	0.000909884	0.0423562	-0.398115
TC1100010688.hg.1	PHF21A	51317	ENSG00000135365	PHD finger protein 21A	11p11.2	1.07995	6.86904	5.33978	0.000543415	0.0328887	0.124285
TC0300009625.hg.1	TTC14	151613	ENSG00000163728	tetratricopeptide repeat domain 14	3q26.33	1.07725	6.39507	4.831	0.00105748	0.0454589	-0.550757
TC2000008031.hg.1	COL9A3	1299	ENSG00000092758	collagen type IX alpha 3 chain	20q13.33	1.07635	6.95177	4.86645	0.00100833	0.0440176	-0.502421
TC0300009815.hg.1	LPP	4026	ENSG00000145012	LIM domain containing preferred translocation partner in lipoma	3q27.3-q28	1.07433	7.01624	4.96797	0.000880734	0.0414643	-0.365066
TC0900010119.hg.1	MIR1299	100302167	ENSG00000275377	microRNA 1299	9p11.2	1.07358	7.06959	5.05903	0.000781075	0.0385019	-0.243232
TC1000012428.hg.1	AKR1C3	8644	ENSG00000196139	aldo-keto reductase family 1 member C3	10p15.1	1.07192	8.01007	5.6182	0.00038336	0.026622	0.476719
TC0700013102.hg.1	KMT2C	58508	ENSG00000055609	lysine methyltransferase 2C	7q36.1	1.07021	6.57504	5.01198	0.000830952	0.0402886	-0.306025
TC0800007080.hg.1	BNIP3L	665	ENSG00000104765	BCL2 interacting protein 3 like	8p21.2	1.06611	10.1005	5.72051	0.000338129	0.0249624	0.603248
TC1300008609.hg.1	DCLK1	9201	ENSG00000133083	doublecortin like kinase 1	13q13.3	1.06496	4.76228	4.74004	0.00119583	0.0479467	-0.675677
TC0100013602.hg.1	TMEM234	56063	ENSG00000160055	transmembrane protein 234	1p35.2	1.06482	6.00652	4.99037	0.000855007	0.0410871	-0.33498
TC0200010216.hg.1	ITGAV	3685	ENSG00000138448	integrin subunit alpha V	2q32.1	1.06014	7.29064	5.75016	0.000326134	0.0242557	0.639619
TC2000008123.hg.1	NRSN2-AS1	100507459	ENSG00000225377	NRSN2 antisense RNA 1	20p13	1.0601	6.48922	5.59792	0.000393087	0.0268335	0.451446
TC0100010297.hg.1	NCSTN	23385	ENSG00000162736	nicastrin	1q23.2	1.05984	8.38604	4.95015	0.000901798	0.0422775	-0.389054
TC0300009531.hg.1	NLGN1	22871	ENSG00000169760	neuroligin 1	3q26.31	1.05809	4.18638	5.3703	0.000522748	0.0322991	0.163505
TC0300007482.hg.1	NISCH	11188	ENSG00000010322	nischarin	3p21.1	1.05732	6.71814	5.43377	0.000482455	0.0305137	0.2446
TC0X00008794.hg.1	SLC6A8	6535	ENSG00000130821	solute carrier family 6 member 8	Xq28	1.05727	10.7606	5.55649	0.000413801	0.027853	0.39963
TC0600012839.hg.1	CDK19	23097	ENSG00000155111	cyclin dependent kinase 19	6q21	1.05622	6.29685	4.80365	0.00109717	0.046216	-0.588186
TC1000009276.hg.1	DOCK1	1793	ENSG00000150760	dedicator of cytokinesis 1	10q26.2	1.05291	4.90193	4.79261	0.00111364	0.0463094	-0.603327
TC0200015082.hg.1	FKBP7	51661	ENSG00000079150	FKBP prolyl isomerase 7	2q31.2	1.05	5.92408	5.64255	0.000372028	0.0260603	0.506975
TC0600006803.hg.1	LYRM4-AS1	100129461	ENSG00000272142	LYRM4 antisense RNA 1	6p25.1	1.04922	5.38902	5.09431	0.000745807	0.0373154	-0.196378
TC0400012972.hg.1	RNF150	57484	ENSG00000170153	ring finger protein 150	4q31.21	1.04668	4.04213	5.33811	0.000544573	0.0328887	0.122132
TC1400010737.hg.1	KLHL28	54813	ENSG00000179454	kelch like family member 28	14q21.2	1.03926	4.57818	5.21125	0.000640708	0.0346947	-0.0424425
TC0600014328.hg.1	OSTM1	28962	ENSG00000081087	osteoclastogenesis associated transmembrane protein 1	6q21	1.03725	7.32529	5.04174	0.000799013	0.0392135	-0.266262
TC0100013692.hg.1	KIAA0319L	79932	ENSG00000142687	KIAA0319 like	1p34.3	1.03082	8.51553	4.98695	0.000858875	0.0411144	-0.33956
TC0200006891.hg.1	RHOB	388	ENSG00000143878	ras homolog family member B	2p24.1	1.03032	8.71843	5.29949	0.000572061	0.0331571	0.0723029
TC0200007908.hg.1	ANTXR1	84168	ENSG00000169604	ANTXR cell adhesion molecule 1	2p13.3	1.03	8.3606	4.84987	0.001031	0.0447641	-0.525005
TC0300009799.hg.1	RTP4	64108	ENSG00000136514	receptor transporter protein 4	3q27.3	1.02971	5.60562	5.54643	0.000419008	0.0279694	0.387009
TC0400012670.hg.1	FAT1	2195	ENSG00000083857	FAT atypical cadherin 1	4q35.2	1.02907	8.26191	5.03076	0.00081064	0.0395425	-0.280917
TC0300012720.hg.1	PLSCR4	57088	ENSG00000114698	phospholipid scramblase 4	3q24	1.02703	4.6147	4.89932	0.000964957	0.0429807	-0.457774
TC0900007733.hg.1	IDNK	414328	ENSG00000148057	IDNK gluconokinase	9q21.32	1.02628	4.47361	4.71661	0.00123455	0.0489294	-0.708063
TC1200011541.hg.1	SOCS2-AS1	144481	ENSG00000246985	SOCS2 antisense RNA 1	12q22	1.0241	4.90295	5.09931	0.000740948	0.0372748	-0.18975
TC0X00011278.hg.1	PRRG1	5638	ENSG00000130962	proline rich and Gla domain 1	Xp21.1	1.02267	7.17732	4.80459	0.00109578	0.046216	-0.586901
TC0200016624.hg.1	KIDINS220	57498	ENSG00000134313	kinase D interacting substrate 220	2p25.1	1.01861	7.62074	5.35411	0.000533601	0.0325523	0.142722
TC0200010264.hg.1	MFSD6	54842	ENSG00000151690	major facilitator superfamily domain containing 6	2q32.2	1.01495	7.31578	5.15734	0.000687018	0.0359893	-0.113147
TC1700012344.hg.1	GABARAP	11337	ENSG00000170296	GABA type A receptor-associated protein	17p13.1	1.00979	10.9592	5.31554	0.000560459	0.0331236	0.0930392
TC1500010157.hg.1	ADAMTS7	11173	ENSG00000136378	ADAM metallopeptidase with thrombospondin type 1 motif 7	15q25.1	1.00962	5.91626	5.1162	0.000724792	0.0369245	-0.167399
TC0200015790.hg.1	CHPF	79586	ENSG00000123989	chondroitin polymerizing factor	2q35	1.00493	7.57948	5.02852	0.00081303	0.039579	-0.283904
TC1600010075.hg.1	SLC6A10P	386757	ENSG00000214617	solute carrier family 6 member 10, pseudogene	16p11.2	1.00126	10.0323	5.31351	0.000561913	0.0331236	0.0904157
TC1000008904.hg.1	PDCD4	27250	ENSG00000150593	programmed cell death 4	10q25.2	1.0003	7.47886	4.77741	0.00113676	0.0465365	-0.624198
TC0400011424.hg.1	H2AZ1	3015	ENSG00000164032	H2A.Z variant histone 1	4q23	-1.00078	10.8427	-5.37667	0.000518545	0.0321218	0.17167
TC1700008283.hg.1	UTP18	51096	ENSG00000011260	UTP18 small subunit processome component	17q21.33	-1.00137	6.75268	-5.14336	0.000699606	0.0360994	-0.131549
TC1300009673.hg.1	TEX30	93081	ENSG00000151287	testis expressed 30	13q33.1	-1.00139	6.81317	-5.20725	0.000644028	0.0347185	-0.0476778
TC0100017617.hg.1	H2AW	92815	ENSG00000181218	H2A.W histone	1q42.13	-1.00213	6.17258	-4.98603	0.000859927	0.0411144	-0.340802
TC0300009271.hg.1	GMPS	8833	ENSG00000163655	guanine monophosphate synthase	3q25.31	-1.00216	9.07221	-5.21412	0.000638338	0.0346947	-0.0386884
TC0400007840.hg.1	CXCL1	2919	ENSG00000163739	C-X-C motif chemokine ligand 1	4q13.3	-1.00444	6.34858	-5.17895	0.000668033	0.0353793	-0.0847524
TC1500008328.hg.1	BLM	641	ENSG00000197299	BLM RecQ like helicase	15q26.1	-1.00733	5.76474	-5.27673	0.00058897	0.0336518	0.0428178
TC1700012391.hg.1	MYO19	80179	ENSG00000278259	myosin XIX	17q12	-1.01094	6.87131	-5.2576	0.000603604	0.0338881	0.0179711
TC0100015836.hg.1	LCE3D	84648	ENSG00000163202	late cornified envelope 3D	1q21.3	-1.01165	5.59117	-4.78045	0.0011321	0.0465365	-0.620023
TC1100011109.hg.1	SNORD22	9304	ENSG00000277194	small nucleolar RNA, C/D box 22	11q12.3	-1.01546	8.09781	-5.05917	0.000780933	0.0385019	-0.243048
TC1400007440.hg.1	MTHFD1	4522	ENSG00000100714	methylenetetrahydrofolate dehydrogenase, cyclohydrolase and formyltetrahydrofolate synthetase 1	14q23.3	-1.0189	9.10999	-5.34694	0.000538488	0.032685	0.133499
TC0700008561.hg.1	POP7	10248	ENSG00000172336	POP7 homolog, ribonuclease P/MRP subunit	7q22.1	-1.02055	7.20803	-5.21884	0.000634469	0.0346796	-0.0325308
TC0400011727.hg.1	PRDM5	11107	ENSG00000138738	PR/SET domain 5	4q27	-1.0206	4.5913	-5.25068	0.000608987	0.0338881	0.00898209
TC1400010394.hg.1	CDCA4	55038	ENSG00000170779	cell division cycle associated 4	14q32.33	-1.0213	7.97916	-4.731	0.00121062	0.048459	-0.688167
TC0500008309.hg.1	CAMK4	814	ENSG00000152495	calcium/calmodulin dependent protein kinase IV	5q22.1	-1.02185	6.29093	-4.74278	0.0011914	0.0478484	-0.6719
TC0200012297.hg.1	SRSF7	6432	ENSG00000115875	serine and arginine rich splicing factor 7	2p22.1	-1.02392	8.17663	-5.11268	0.000728127	0.0370162	-0.172053
TC0700010538.hg.1	HNRNPA2B1	3181	ENSG00000122566	heterogeneous nuclear ribonucleoprotein A2/B1	7p15.2	-1.02644	10.9986	-4.75681	0.00116892	0.0474201	-0.652549
TC0900007740.hg.1	RMI1	80010	ENSG00000178966	RecQ mediated genome instability 1	9q21.32	-1.02774	5.58042	-5.34843	0.000537465	0.032685	0.135422
TC0900011650.hg.1	DYNC2I2	89891	ENSG00000119333	dynein 2 intermediate chain 2	9q34.11	-1.0279	7.99691	-5.07828	0.000761605	0.0379182	-0.217632
TC1800006748.hg.1	SEH1L	81929	ENSG00000085415	SEH1 like nucleoporin	18p11.21	-1.03036	7.70743	-4.79591	0.00110869	0.0462829	-0.598799
TC1100013111.hg.1	CHEK1	1111	ENSG00000149554	checkpoint kinase 1	11q24.2	-1.03475	7.26345	-5.50989	0.000438533	0.0282549	0.341029
TC1600010858.hg.1	RFWD3	55159	ENSG00000168411	ring finger and WD repeat domain 3	16q23.1	-1.03759	8.07478	-5.60492	0.000389698	0.0266777	0.460182
TC1200009855.hg.1	MIR1244-1	100302285	ENSG00000284378	microRNA 1244-1	2q37.1	-1.03779	8.81396	-5.14989	0.000693697	0.0360859	-0.122952
TC0X00008235.hg.1	LONRF3	79836	ENSG00000175556	LON peptidase N-terminal domain and ring finger 3	Xq24	-1.0433	5.56722	-4.79857	0.00110472	0.046216	-0.595152
TC1300006802.hg.1	BRCA2	675	ENSG00000139618	BRCA2 DNA repair associated	13q13.1	-1.04374	5.31022	-5.30352	0.000569127	0.0331571	0.077507
TC2000009596.hg.1	CTCFL	140690	ENSG00000124092	CCCTC-binding factor like	20q13.31	-1.04848	7.47523	-5.22613	0.000628532	0.0345793	-0.0230088
TC0100013986.hg.1	RNU5D-1	26830	ENSG00000200169	RNA, U5D small nuclear 1	1p34.1	-1.04915	10.4021	-4.77694	0.00113749	0.0465365	-0.624849
TC1200007147.hg.1	ARNTL2	56938	ENSG00000029153	aryl hydrocarbon receptor nuclear translocator like 2	12p11.23	-1.04967	4.58088	-4.81711	0.00107744	0.0461728	-0.56975
TC0400012956.hg.1	ELOVL6	79071	ENSG00000170522	ELOVL fatty acid elongase 6	4q25	-1.05372	7.20935	-4.83041	0.00105832	0.0454589	-0.551569
TC1700006947.hg.1	MGC12916	84815	ENSG00000266709	uncharacterized protein MGC12916	17p12	-1.05394	2.42078	-5.64872	0.000369214	0.0259386	0.51463
TC0200016369.hg.1	DTYMK	1841	ENSG00000168393	deoxythymidylate kinase	2q37.3	-1.05676	6.44368	-5.18771	0.000660497	0.0352124	-0.0732575
TC1800007215.hg.1	HAUS1	115106	ENSG00000152240	HAUS augmin like complex subunit 1	18q21.1	-1.0589	5.64606	-5.45729	0.000468396	0.0297809	0.274484
TC2100008164.hg.1	PSMG1	8624	ENSG00000183527	proteasome assembly chaperone 1	21q22.2	-1.06378	7.0077	-5.28698	0.000581288	0.0335103	0.0561075
TC1100008008.hg.1	POLA2	23649	ENSG00000014138	DNA polymerase alpha 2, accessory subunit	11q13.1	-1.06534	6.51945	-5.05879	0.000781318	0.0385019	-0.243548
TC0X00009672.hg.1	PAGE1	8712	ENSG00000068985	PAGE family member 1	Xp11.23	-1.06712	4.19903	-5.1453	0.000697848	0.0360859	-0.129
TC1700008719.hg.1	KPNA2	3838	ENSG00000182481	karyopherin subunit alpha 2	17q24.2	-1.06749	10.25	-5.30683	0.000566723	0.0331464	0.0817912
TC1500007980.hg.1	CHRNA5	1138	ENSG00000169684	cholinergic receptor nicotinic alpha 5 subunit	15q25.1	-1.07464	6.26035	-5.31167	0.000563234	0.0331236	0.0880407
TC0100007559.hg.1	RCC1	1104	ENSG00000180198	regulator of chromosome condensation 1	1p35.3	-1.07616	7.21166	-5.7688	0.000318831	0.0240822	0.662418
TC0600007284.hg.1	H4C5	8367	ENSG00000276966	H4 clustered histone 5	6p22.2	-1.07753	11.7768	-4.76481	0.00115631	0.047067	-0.641529
TC0800008845.hg.1	MYC	4609	ENSG00000136997	MYC proto-oncogene, bHLH transcription factor	8q24.21	-1.07842	7.50946	-4.79892	0.0011042	0.046216	-0.594675
TC1700009870.hg.1	UBE2S	27338	ENSG00000108106	ubiquitin conjugating enzyme E2 S	19q13.42	-1.07898	6.76351	-5.25112	0.000608644	0.0338881	0.0095516
TC1300008280.hg.1	SKA3	221150	ENSG00000165480	spindle and kinetochore associated complex subunit 3	13q12.11	-1.07924	6.68869	-5.53974	0.000422511	0.0280475	0.378607
TC0200015349.hg.1	HSPD1	3329	ENSG00000144381	heat shock protein family D (Hsp60) member 1	2q33.1	-1.08517	10.4866	-4.87556	0.000996099	0.0437613	-0.490027
TC1300008517.hg.1	HMGB1	3146	ENSG00000189403	high mobility group box 1	13q12.3	-1.0856	10.1568	-5.03106	0.000810316	0.0395425	-0.280512
TC1400007086.hg.1	LRR1	122769	ENSG00000165501	leucine rich repeat protein 1	14q21.3	-1.08652	5.91832	-5.50282	0.000442422	0.0283538	0.332114
TC0600011185.hg.1	H2BC12	85236	ENSG00000197903	H2B clustered histone 12	6p22.1	-1.0875	11.6593	-4.90197	0.00096154	0.0429807	-0.454173
TC0300011154.hg.1	POC1A	25886	ENSG00000164087	POC1 centriolar protein A	3p21.2	-1.0923	6.40548	-5.54642	0.000419013	0.0279694	0.386998
TC0100014228.hg.1	LRP8	7804	ENSG00000157193	LDL receptor related protein 8	1p32.3	-1.09829	6.72889	-5.31915	0.000557885	0.0331117	0.0976958
TC1700006946.hg.1	HS3ST3B1	9953	ENSG00000125430	heparan sulfate-glucosamine 3-sulfotransferase 3B1	17p12	-1.09955	5.72324	-5.68525	0.000353022	0.0253934	0.559826
TC1000009092.hg.1	INPP5F	22876	ENSG00000198825	inositol polyphosphate-5-phosphatase F	10q26.11	-1.10038	5.6082	-5.13217	0.000709865	0.0364466	-0.146304
TC2200007662.hg.1	GTSE1	51512	ENSG00000075218	G2 and S-phase expressed 1	22q13.31	-1.10312	5.79181	-5.37749	0.000518009	0.0321218	0.172716
TC2200006641.hg.1	RANBP1	5902	ENSG00000099901	RAN binding protein 1	22q11.21	-1.10731	9.41959	-5.44149	0.000477789	0.0302981	0.254422
TC0400011477.hg.1	CENPE	1062	ENSG00000138778	centromere protein E	4q24	-1.10802	5.57606	-5.66045	0.000363927	0.0257928	0.529167
TC0400008007.hg.1	GPAT3	84803	ENSG00000138678	glycerol-3-phosphate acyltransferase 3	4q21.23	-1.11242	7.15878	-5.00062	0.000843503	0.0407332	-0.321235
TC1400010649.hg.1	VRK1	7443	ENSG00000100749	VRK serine/threonine kinase 1	14q32.2	-1.11971	5.68145	-4.87803	0.000992814	0.0437462	-0.486673
TC2000007627.hg.1	CSE1L	1434	ENSG00000124207	chromosome segregation 1 like	20q13.13	-1.12036	8.92252	-6.04499	0.000229166	0.0191744	0.994138
TC1700006592.hg.1	HASPIN	83903	ENSG00000177602	histone H3 associated protein kinase	17p13.2	-1.12118	5.4737	-5.7952	0.00030879	0.023622	0.694619
TC0X00006823.hg.1	POLA1	5422	ENSG00000101868	DNA polymerase alpha 1, catalytic subunit	Xp22.11-p21.3	-1.12152	5.86677	-5.22021	0.000633345	0.0346796	-0.0307356
TC0200007590.hg.1	CHAC2	494143	ENSG00000143942	ChaC glutathione specific gamma-glutamylcyclotransferase 2	2p16.2	-1.12376	6.31994	-5.18577	0.000662156	0.0352229	-0.0757987
TC0100016631.hg.1	RGS16	6004	ENSG00000143333	regulator of G protein signaling 16	1q25.3	-1.12607	5.85839	-5.83124	0.000295638	0.023055	0.738403
TC0200015643.hg.1	BARD1	580	ENSG00000138376	BRCA1 associated RING domain 1	2q35	-1.12943	4.62923	-5.70348	0.000345235	0.0250576	0.582299
TC1100010987.hg.1	FABP5	2171	ENSG00000164687	fatty acid binding protein 5	8q21.13	-1.12946	6.64242	-5.06044	0.000779629	0.0385019	-0.241352
TC0100017523.hg.1	LIN9	286826	ENSG00000183814	lin-9 DREAM MuvB core complex component	1q42.12	-1.12975	5.30421	-5.18035	0.000666818	0.0353793	-0.0829075
TC0600013604.hg.1	RGS17	26575	ENSG00000091844	regulator of G protein signaling 17	6q25.2	-1.13499	3.33073	-5.92613	0.000263839	0.0212633	0.852764
TC2100007949.hg.1	MIS18A	54069	ENSG00000159055	MIS18 kinetochore protein A	21q22.11	-1.13511	6.27537	-5.86973	0.00028226	0.0225219	0.784958
TC0400012251.hg.1	C4orf46	201725	ENSG00000205208	chromosome 4 open reading frame 46	4q32.1	-1.15401	6.44897	-5.51321	0.000436719	0.0282549	0.345214
TC0500010928.hg.1	CENPK	64105	ENSG00000123219	centromere protein K	5q12.3	-1.16651	6.30993	-6.08071	0.000219746	0.0186451	1.03621
TC0X00010859.hg.1	MIR19B2	406981	ENSG00000284107	microRNA 19b-2	Xq26.2	-1.17081	4.01932	-4.94292	0.000910509	0.0423562	-0.398811
TC0400012432.hg.1	HMGB2	3148	ENSG00000164104	high mobility group box 2	4q34.1	-1.17093	8.16098	-5.91078	0.000268718	0.0215126	0.834361
TC0600011227.hg.1	H4C12	8362	ENSG00000273542	H4 clustered histone 12	6p22.1	-1.17481	7.42087	-5.53172	0.000426751	0.0281152	0.368525
TC2100008508.hg.1	CHAF1B	8208	ENSG00000159259	chromatin assembly factor 1 subunit B	21q22.12-q22.13	-1.17903	6.39104	-5.82761	0.000296934	0.0230813	0.734005
TC0100008127.hg.1	NASP	4678	ENSG00000132780	nuclear autoantigenic sperm protein	1p34.1	-1.18219	8.40176	-6.26015	0.000178399	0.0158047	1.24477
TC1600011468.hg.1	PKMYT1	9088	ENSG00000127564	protein kinase, membrane associated tyrosine/threonine 1	16p13.3	-1.18518	4.56696	-5.36464	0.000526515	0.0324052	0.156243
TC1200012533.hg.1	POLE	5426	ENSG00000177084	DNA polymerase epsilon, catalytic subunit	12q24.33	-1.19243	4.97555	-4.94636	0.000906356	0.0423265	-0.394172
TC1100013165.hg.1	SLC43A3	29015	ENSG00000134802	solute carrier family 43 member 3	11q12.1	-1.19413	9.39627	-4.78723	0.00112176	0.0463094	-0.610709
TC0600012631.hg.1	MMS22L	253714	ENSG00000146263	MMS22 like, DNA repair protein	6q16.1	-1.19978	5.80863	-5.70893	0.000342945	0.0249666	0.589004
TC0300009524.hg.1	ECT2	1894	ENSG00000114346	epithelial cell transforming 2	3q26.31	-1.20135	5.72035	-6.32046	0.000166478	0.0151382	1.31383
TC1900009820.hg.1	DDX39A	10212	ENSG00000123136	DExD-box helicase 39A	19p13.12	-1.2014	8.34335	-5.19692	0.000652679	0.0349502	-0.0611942
TC1600006610.hg.1	CCNF	899	ENSG00000162063	cyclin F	16p13.3	-1.20259	6.49395	-6.24884	0.000180736	0.0159531	1.23176
TC1200012143.hg.1	CIT	11113	ENSG00000122966	citron rho-interacting serine/threonine kinase	12q24.23	-1.20291	6.24091	-5.57109	0.00040637	0.0274294	0.417918
TC0700012959.hg.1	EZH2	2146	ENSG00000106462	enhancer of zeste 2 polycomb repressive complex 2 subunit	7q36.1	-1.21718	6.55181	-6.29702	0.000171004	0.0153185	1.28705
TC0100010553.hg.1	C1orf112	55732	ENSG00000000460	chromosome 1 open reading frame 112	1q24.2	-1.21903	5.91751	-5.21221	0.000639916	0.0346947	-0.0411901
TC0600007265.hg.1	H3C3	8352	ENSG00000287080	H3 clustered histone 3	6p22.2	-1.22299	4.99143	-5.32337	0.00055489	0.033097	0.103143
TC2000009972.hg.1	SNRPB	6628	ENSG00000125835	small nuclear ribonucleoprotein polypeptides B and B1	20p13	-1.22429	8.06174	-4.70085	0.00126136	0.0495032	-0.729893
TC0600011377.hg.1	NRM	11270	ENSG00000137404	nurim	6p21.33	-1.22483	7.2599	-4.96773	0.00088101	0.0414643	-0.365384
TC0800012349.hg.1	MTBP	27085	ENSG00000172167	MDM2 binding protein	8q24.12	-1.22571	5.73568	-4.78816	0.00112036	0.0463094	-0.609433
TC1600007096.hg.1	TMC7	79905	ENSG00000170537	transmembrane channel like 7	16p12.3	-1.23368	5.36139	-5.51903	0.000433557	0.0282549	0.352552
TC1500010880.hg.1	TIPIN	54962	ENSG00000075131	TIMELESS interacting protein	15q22.31	-1.24096	6.30399	-4.92265	0.000935393	0.0426149	-0.426182
TC1000008385.hg.1	STAMBPL1	57559	ENSG00000138134	STAM binding protein like 1	10q23.31	-1.24345	5.73319	-5.73412	0.000332565	0.0246579	0.619958
TC1900009807.hg.1	ASF1B	55723	ENSG00000105011	anti-silencing function 1B histone chaperone	19p13.12	-1.24358	7.59492	-5.21683	0.000636112	0.0346796	-0.0351503
TC1900006691.hg.1	CHAF1A	10036	ENSG00000167670	chromatin assembly factor 1 subunit A	19p13.3	-1.24492	6.91358	-5.28152	0.000585367	0.0335847	0.0490304
TC1100010254.hg.1	SAAL1	113174	ENSG00000166788	serum amyloid A like 1	11p15.1	-1.24682	6.25446	-5.19011	0.000658455	0.0351813	-0.0701199
TC0200008957.hg.1	PAX8-AS1	654433	ENSG00000189223	PAX8 antisense RNA 1	2q14.1	-1.24737	4.79621	-5.13867	0.000703883	0.0362425	-0.137727
TC1100013021.hg.1	FEN1	2237	ENSG00000168496	flap structure-specific endonuclease 1	11q12.2	-1.25232	8.54494	-6.2973	0.000170949	0.0153185	1.28737
TC1400009829.hg.1	CEP128	145508	ENSG00000100629	centrosomal protein 128	14q31.1	-1.26909	5.29275	-6.75548	0.000102422	0.0105925	1.79679
TC1200009065.hg.1	RFC5	5985	ENSG00000111445	replication factor C subunit 5	12q24.23	-1.27031	7.69638	-6.41187	0.00015004	0.0141785	1.41751
TC0100008554.hg.1	USP1	7398	ENSG00000162607	ubiquitin specific peptidase 1	1p31.3	-1.2761	7.14482	-6.82168	9.53e-05	0.0101307	1.868
TC0300012164.hg.1	POLQ	10721	ENSG00000051341	DNA polymerase theta	3q13.33	-1.27633	4.58443	-6.4552	0.000142875	0.0136082	1.46624
TC0100015871.hg.1	S100A16	140576	ENSG00000188643	S100 calcium binding protein A16	1q21.3	-1.27651	8.65885	-5.6651	0.000361855	0.0257216	0.534922
TC0800007416.hg.1	GINS4	84296	ENSG00000147536	GINS complex subunit 4	8p11.21	-1.27985	6.06712	-5.95819	0.000253953	0.020674	0.891109
TC0200016578.hg.1	NUP35	129401	ENSG00000163002	nucleoporin 35	2q32.1	-1.2857	6.51544	-6.94382	8.36e-05	0.00919487	1.99785
TC0100013534.hg.1	LAPTM5	7805	ENSG00000162511	lysosomal protein transmembrane 5	1p35.2	-1.29388	5.8544	-5.26524	0.000597708	0.0336518	0.0279094
TC0900008587.hg.1	TLR4	7099	ENSG00000136869	toll like receptor 4	9q33.1	-1.297	4.79432	-6.90927	8.67e-05	0.00935036	1.96132
TC0400008664.hg.1	PLK4	10733	ENSG00000142731	polo like kinase 4	4q28.1	-1.2991	4.03784	-6.16921	0.000198176	0.0170551	1.13966
TC0300008702.hg.1	MCM2	4171	ENSG00000073111	minichromosome maintenance complex component 2	3q21.3	-1.2997	7.70229	-5.76629	0.000319803	0.0240822	0.659353
TC0600007378.hg.1	H4C11	8363	ENSG00000197238	H4 clustered histone 11	6p22.1	-1.30076	10.0428	-5.51067	0.000438103	0.0282549	0.342019
TC0700009253.hg.1	NUP205	23165	ENSG00000155561	nucleoporin 205	7q33	-1.30378	6.38194	-6.395	0.000152935	0.0143956	1.39846
TC1100010290.hg.1	E2F8	79733	ENSG00000129173	E2F transcription factor 8	11p15.1	-1.31023	3.97038	-5.9615	0.000252956	0.0206626	0.895059
TC0300006795.hg.1	SGO1-AS1	100874028	ENSG00000231304	SGO1 antisense RNA 1	3p24.3	-1.31084	5.10085	-6.51287	0.000133917	0.0129556	1.53069
TC1800009222.hg.1	RNF125	54941	ENSG00000101695	ring finger protein 125	18q12.1	-1.31708	4.8623	-5.31118	0.000563583	0.0331236	0.0874127
TC1100006644.hg.1	RRM1	6240	ENSG00000167325	ribonucleotide reductase catalytic subunit M1	11p15.4	-1.31879	9.0147	-7.13443	6.83e-05	0.0084395	2.19657
TC1200010612.hg.1	RHEBL1	121268	ENSG00000167550	RHEB like 1	12q13.12	-1.31988	4.62943	-6.60719	0.000120561	0.0120447	1.6351
TC0400008380.hg.1	MCUB	55013	ENSG00000005059	mitochondrial calcium uniporter dominant negative subunit beta	4q25	-1.32792	7.65541	-4.89049	0.000976406	0.0434104	-0.469751
TC1500007616.hg.1	ZWILCH	55055	ENSG00000174442	zwilch kinetochore protein	15q22.31	-1.329	5.43554	-6.6042	0.000120962	0.0120447	1.63181
TC0500010865.hg.1	DEPDC1B	55789	ENSG00000035499	DEP domain containing 1B	5q12.1	-1.33266	5.84969	-6.57561	0.000124863	0.0122932	1.60028
TC2000008894.hg.1	E2F1	1869	ENSG00000101412	E2F transcription factor 1	20q11.22	-1.33503	6.06515	-5.47662	0.00045717	0.0292213	0.298992
TC0900007863.hg.1	CKS2	1164	ENSG00000123975	CDC28 protein kinase regulatory subunit 2	9q22.2	-1.33662	8.70507	-7.04645	7.49e-05	0.00889398	2.10544
TC0200011898.hg.1	SDC1	6382	ENSG00000115884	syndecan 1	2p24.1	-1.33672	7.56995	-5.5312	0.000427031	0.0281152	0.367865
TC1900009668.hg.1	SPC24	147841	ENSG00000161888	SPC24 component of NDC80 kinetochore complex	19p13.2	-1.33795	8.3699	-7.01674	7.73e-05	0.00899705	2.07444
TC0400009856.hg.1	LYAR	55646	ENSG00000145220	Ly1 antibody reactive	4p16.3	-1.33799	7.45728	-5.67654	0.000356815	0.0255898	0.549059
TC0800008080.hg.1	FABP5	2171	ENSG00000164687	fatty acid binding protein 5	8q21.13	-1.33927	7.31918	-6.77925	9.98e-05	0.0104025	1.82243
TC1100010946.hg.1	LPXN	9404	ENSG00000110031	leupaxin	11q12.1	-1.3393	7.79817	-6.5626	0.000126683	0.0123591	1.5859
TC0600007748.hg.1	HMGA1	3159	ENSG00000137309	high mobility group AT-hook 1	6p21.31	-1.34392	9.29706	-5.2731	0.000591717	0.0336518	0.0381086
TC1500010715.hg.1	BUB1B	701	ENSG00000156970	BUB1 mitotic checkpoint serine/threonine kinase B	15q15.1	-1.3489	6.92795	-5.83742	0.000293444	0.0229582	0.745892
TC1200011330.hg.1	E2F7	144455	ENSG00000165891	E2F transcription factor 7	12q21.2	-1.35494	6.43935	-5.60588	0.000389237	0.0266777	0.461375
TC0800011764.hg.1	LRATD2	157638	ENSG00000168672	LRAT domain containing 2	8q24.21	-1.35721	6.53623	-6.37334	0.000156742	0.0146395	1.37395
TC0800011148.hg.1	CCNE2	9134	ENSG00000175305	cyclin E2	8q22.1	-1.36026	6.0295	-6.7896	9.87e-05	0.0103394	1.83356
TC1600008567.hg.1	CENPN	55839	ENSG00000166451	centromere protein N	16q23.2	-1.36259	7.65459	-7.16813	6.59e-05	0.0084034	2.23121
TC0600007274.hg.1	H2BC5	3017	ENSG00000158373	H2B clustered histone 5	6p22.2	-1.36381	8.81165	-6.90714	8.69e-05	0.00935036	1.95906
TC1400010331.hg.1	XRCC3	7517	ENSG00000126215	X-ray repair cross complementing 3	14q32.33	-1.36489	5.81129	-5.25383	0.000606532	0.0338881	0.0130707
TC1600006904.hg.1	RMI2	116028	ENSG00000175643	RecQ mediated genome instability 2	16p13.13	-1.36925	6.05294	-6.82048	9.54e-05	0.0101307	1.86672
TC1700011746.hg.1	SLC25A19	60386	ENSG00000125454	solute carrier family 25 member 19	17q25.1	-1.37462	6.22217	-4.97396	0.000873772	0.0414181	-0.357012
TC0800007316.hg.1	EIF4EBP1	1978	ENSG00000187840	eukaryotic translation initiation factor 4E binding protein 1	8p11.23	-1.37494	9.26435	-5.68774	0.000351949	0.0253919	0.562895
TC0800011679.hg.1	ATAD2	29028	ENSG00000156802	ATPase family AAA domain containing 2	8q24.13	-1.39107	6.13963	-7.42626	5.05e-05	0.00715478	2.49179
TC0100007980.hg.1	CTPS1	1503	ENSG00000171793	CTP synthase 1	1p34.2	-1.39464	7.91615	-6.50602	0.000134948	0.0129556	1.52306
TC1200010917.hg.1	TIMELESS	8914	ENSG00000111602	timeless circadian regulator	12q13.3	-1.3952	5.15902	-5.91843	0.000266274	0.021388	0.84354
TC1000012477.hg.1	HELLS	3070	ENSG00000119969	helicase, lymphoid specific	10q23.33	-1.39528	5.01916	-6.38642	0.00015443	0.0144798	1.38876
TC1200008873.hg.1	SH2B3	10019	ENSG00000111252	SH2B adaptor protein 3	12q24.12	-1.39739	6.46673	-7.03961	7.55e-05	0.00891475	2.0983
TC0200016478.hg.1	LINC01291	102724515	ENSG00000204792	long intergenic non-protein coding RNA 1291	2p12	-1.39958	4.94171	-6.57105	0.000125498	0.0122932	1.59524
TC0300009337.hg.1	SMC4	10051	ENSG00000113810	structural maintenance of chromosomes 4	3q25.33	-1.41478	8.87044	-6.35638	0.000159795	0.0148671	1.35471
TC0600007289.hg.1	H4C6	8361	ENSG00000274618	H4 clustered histone 6	6p22.2	-1.42283	4.61025	-7.6375	4.08e-05	0.00635939	2.69889
TC0700011510.hg.1	RFC2	5982	ENSG00000049541	replication factor C subunit 2	7q11.23	-1.42287	7.62293	-6.77604	0.000100153	0.0104025	1.81896
TC1600011292.hg.1	FANCA	2175	ENSG00000187741	FA complementation group A	16q24.3	-1.42294	6.46913	-7.50956	4.64e-05	0.00692002	2.5741
TC1900010864.hg.1	KCNN4	3783	ENSG00000104783	potassium calcium-activated channel subfamily N member 4	19q13.31	-1.42779	7.74131	-4.87786	0.000993034	0.0437462	-0.486898
TC0800010234.hg.1	SFRP1	6422	ENSG00000104332	secreted frizzled related protein 1	8p11.21	-1.42976	5.60289	-7.68323	3.9e-05	0.00627041	2.743
TC0100016891.hg.1	KIF14	9928	ENSG00000118193	kinesin family member 14	1q32.1	-1.43202	5.31284	-7.5016	4.68e-05	0.00692002	2.56628
TC0X00007936.hg.1	CENPI	2491	ENSG00000102384	centromere protein I	Xq22.1	-1.43719	5.12489	-6.69882	0.000108973	0.0111268	1.73536
TC0100009870.hg.1	H4C15	554313	ENSG00000270276	H4 clustered histone 15	1q21.2	-1.43937	9.59836	-7.19699	6.4e-05	0.00831422	2.26076
TC1200008642.hg.1	PARPBP	55010	ENSG00000185480	PARP1 binding protein	12q23.2	-1.44421	6.19433	-6.93885	8.4e-05	0.00919487	1.99261
TC0300011943.hg.1	CIP2A	57650	ENSG00000163507	cellular inhibitor of PP2A	3q13.13	-1.4453	5.80438	-7.47306	4.82e-05	0.00703629	2.53814
TC1500006963.hg.1	KNL1	57082	ENSG00000137812	kinetochore scaffold 1	15q15.1	-1.44683	4.87628	-6.32831	0.000164991	0.0151011	1.32278
TC0700008351.hg.1	GNG11	2791	ENSG00000127920	G protein subunit gamma 11	7q21.3	-1.45359	7.42741	-7.63604	4.09e-05	0.00635939	2.69748
TC1200010650.hg.1	RACGAP1	29127	ENSG00000161800	Rac GTPase activating protein 1	12q13.12	-1.4572	8.57817	-7.4511	4.93e-05	0.00710853	2.51643
TC0500009320.hg.1	HMMR	3161	ENSG00000072571	hyaluronan mediated motility receptor	5q34	-1.45937	5.61056	-7.1655	6.61e-05	0.0084034	2.22851
TC0600014085.hg.1	H2AC12	85235	ENSG00000274997	H2A clustered histone 12	6p22.1	-1.45946	6.62899	-7.50716	4.65e-05	0.00692002	2.57174
TC1600008845.hg.1	CDT1	81620	ENSG00000167513	chromatin licensing and DNA replication factor 1	16q24.3	-1.46329	6.24628	-7.43061	5.03e-05	0.00715478	2.49611
TC0700007198.hg.1	ANLN	54443	ENSG00000011426	anillin actin binding protein	7p14.2	-1.46355	8.37736	-5.71383	0.000340899	0.0249666	0.595031
TC2000006628.hg.1	MCM8	84515	ENSG00000125885	minichromosome maintenance 8 homologous recombination repair factor	20p12.3	-1.46501	7.25866	-5.77925	0.000314814	0.0238844	0.675177
TC2200009274.hg.1	APOBEC3G	60489	ENSG00000239713	apolipoprotein B mRNA editing enzyme catalytic subunit 3G	22q13.1	-1.46547	6.52026	-4.9771	0.000870142	0.0414181	-0.352786
TC0500011483.hg.1	MCTP1	79772	ENSG00000175471	multiple C2 and transmembrane domain containing 1	5q15	-1.46552	5.26033	-7.19238	6.43e-05	0.00831422	2.25605
TC0300013447.hg.1	RFC4	5984	ENSG00000163918	replication factor C subunit 4	3q27.3	-1.47487	8.04957	-7.46616	4.85e-05	0.00704297	2.53133
TC0100013367.hg.1	AUNIP	79000	ENSG00000127423	aurora kinase A and ninein interacting protein	1p36.11	-1.48127	6.14306	-7.98178	2.92e-05	0.00566674	3.025
TC0100015707.hg.1	H4C14	8370	ENSG00000270882	H4 clustered histone 14	1q21.2	-1.48382	9.74198	-7.88497	3.2e-05	0.00593558	2.9347
TC0100015696.hg.1	H2BC18	440689	ENSG00000203814	H2B clustered histone 18	1q21.2	-1.49495	11.2704	-7.74327	3.68e-05	0.0061753	2.80056
TC0200014404.hg.1	MCM6	4175	ENSG00000076003	minichromosome maintenance complex component 6	2q21.3	-1.49723	6.14018	-7.1618	6.64e-05	0.0084034	2.22471
TC0600012038.hg.1	MCM3	4172	ENSG00000112118	minichromosome maintenance complex component 3	6p12.2	-1.49776	7.25669	-7.47337	4.82e-05	0.00703629	2.53845
TC1700009043.hg.1	BIRC5	332	ENSG00000089685	baculoviral IAP repeat containing 5	17q25.3	-1.49866	7.89609	-8.1046	2.59e-05	0.0053727	3.13803
TC0600007207.hg.1	GMNN	51053	ENSG00000112312	geminin DNA replication inhibitor	6p22.3	-1.50357	6.25663	-7.14428	6.76e-05	0.0084394	2.20671
TC0600013602.hg.1	FBXO5	26271	ENSG00000112029	F-box protein 5	6q25.2	-1.50485	5.47017	-6.33208	0.000164283	0.0151011	1.32707
TC0100014202.hg.1	ORC1	4998	ENSG00000085840	origin recognition complex subunit 1	1p32.3	-1.50786	6.77992	-8.12297	2.55e-05	0.0053727	3.15479
TC0600011386.hg.1	IER3	8870	ENSG00000137331	immediate early response 3	6p21.33	-1.50922	10.2719	-4.90508	0.00095756	0.0429807	-0.449962
TC1100012131.hg.1	MMP1	4312	ENSG00000196611	matrix metallopeptidase 1	11q22.2	-1.51033	6.29408	-4.71278	0.00124101	0.0490237	-0.713367
TC1200010559.hg.1	VDR	7421	ENSG00000111424	vitamin D receptor	12q13.11	-1.51627	7.74905	-6.9698	8.13e-05	0.00919487	2.02521
TC2200007206.hg.1	MCM5	4174	ENSG00000100297	minichromosome maintenance complex component 5	22q12.3	-1.51699	7.88462	-7.39725	5.2e-05	0.00729068	2.46292
TC1000012235.hg.1	MKI67	4288	ENSG00000148773	marker of proliferation Ki-67	10q26.2	-1.51853	6.83143	-7.94849	3.01e-05	0.00573264	2.99407
TC1200009621.hg.1	FOXM1	2305	ENSG00000111206	forkhead box M1	12p13.33	-1.51903	7.50639	-6.41865	0.000148893	0.0141255	1.42515
TC0600007700.hg.1	KIFC1	3833	ENSG00000237649	kinesin family member C1	6p21.32	-1.52034	7.47655	-8.21145	2.34e-05	0.00507777	3.23499
TC0700013290.hg.1	NCAPG2	54892	ENSG00000146918	non-SMC condensin II complex subunit G2	7q36.3	-1.52204	6.76965	-8.1057	2.59e-05	0.0053727	3.13904
TC1600011574.hg.1	GINS2	51659	ENSG00000131153	GINS complex subunit 2	16q24.1	-1.52336	6.70155	-8.24536	2.27e-05	0.00507777	3.26548
TC0600007290.hg.1	H2BC9	8345	ENSG00000275713	H2B clustered histone 9	6p22.2	-1.53288	9.80304	-7.74196	3.68e-05	0.0061753	2.7993
TC0100011391.hg.1	IL24	11009	ENSG00000162892	interleukin 24	1q32.1	-1.53455	5.84478	-4.70642	0.00125181	0.0492891	-0.722172
TC0800007065.hg.1	CDCA2	157313	ENSG00000184661	cell division cycle associated 2	8p21.2	-1.54087	5.74627	-6.06555	0.000223691	0.0189133	1.01838
TC1000008406.hg.1	KIF20B	9585	ENSG00000138182	kinesin family member 20B	10q23.31	-1.54257	5.46307	-5.39038	0.000509618	0.0319799	0.189229
TC0600009381.hg.1	CENPW	387103	ENSG00000203760	centromere protein W	6q22.32	-1.54353	6.44024	-6.52665	0.000131868	0.012813	1.54602
TC1500006999.hg.1	NUSAP1	51203	ENSG00000137804	nucleolar and spindle associated protein 1	15q15.1	-1.54364	7.87476	-8.35792	2.04e-05	0.00507777	3.36584
TC1000009642.hg.1	MANCR	100216001	ENSG00000231298	mitotically associated long non coding RNA	10p15.1	-1.54589	4.37049	-6.08707	0.000218113	0.018572	1.04368
TC2000007503.hg.1	UBE2C	11065	ENSG00000175063	ubiquitin conjugating enzyme E2 C	20q13.12	-1.55033	7.99556	-7.27256	5.91e-05	0.00787462	2.33764
TC1200006561.hg.1	RAD51AP1	10635	ENSG00000111247	RAD51 associated protein 1	12p13.32	-1.55434	5.11738	-5.60893	0.000387775	0.0266777	0.46517
TC0100017216.hg.1	NEK2	4751	ENSG00000117650	NIMA related kinase 2	1q32.3	-1.56581	6.59957	-8.09402	2.62e-05	0.0053727	3.12836
TC1000006683.hg.1	LINC00707	100507127	ENSG00000238266	long intergenic non-protein coding RNA 707	10p14	-1.57782	4.93955	-5.26799	0.000595606	0.0336518	0.0314769
TC0600011123.hg.1	H4C2	8366	ENSG00000278705	H4 clustered histone 2	6p22.2	-1.57865	5.46752	-7.13705	6.81e-05	0.0084395	2.19926
TC0600007282.hg.1	H2BC7	8343	ENSG00000277224	H2B clustered histone 7	6p22.2	-1.58297	7.61282	-8.25053	2.26e-05	0.00507777	3.27013
TC0500012166.hg.1	CDC25C	995	ENSG00000158402	cell division cycle 25C	5q31.2	-1.58476	5.28026	-5.16959	0.000676186	0.0356544	-0.0970426
TC0900007129.hg.1	MELK	9833	ENSG00000165304	maternal embryonic leucine zipper kinase	9p13.2	-1.5873	6.96685	-8.22924	2.3e-05	0.00507777	3.251
TC0600011228.hg.1	H2AC15	8330	ENSG00000275221	H2A clustered histone 15	6p22.1	-1.59295	6.15293	-8.43054	1.91e-05	0.00507777	3.42986
TC1300006847.hg.1	RFC3	5983	ENSG00000133119	replication factor C subunit 3	13q13.2	-1.59917	7.29087	-8.05707	2.71e-05	0.00548893	3.0945
TC0800007552.hg.1	MCM4	4173	ENSG00000104738	minichromosome maintenance complex component 4	8q11.21	-1.60245	8.14281	-8.29111	2.17e-05	0.00507777	3.30644
TC1700012274.hg.1	ITGB3	3690	ENSG00000259207	integrin subunit beta 3	17q21.32	-1.60297	6.59481	-4.971	0.000877205	0.0414471	-0.360991
TC2000007830.hg.1	TFAP2C	7022	ENSG00000087510	transcription factor AP-2 gamma	20q13.31	-1.60457	8.38674	-6.26837	0.000176719	0.0157137	1.25422
TC0600014248.hg.1	H2BC3	3018	ENSG00000276410	H2B clustered histone 3	6p22.2	-1.60718	6.11294	-8.29966	2.16e-05	0.00507777	3.31407
TC1000008482.hg.1	CEP55	55165	ENSG00000138180	centrosomal protein 55	10q23.33	-1.60846	5.49771	-8.24158	2.28e-05	0.00507777	3.2621
TC1600007718.hg.1	ORC6	23594	ENSG00000091651	origin recognition complex subunit 6	16q11.2	-1.60884	5.09814	-5.32601	0.000553026	0.0330799	0.106548
TC1900011470.hg.1	UBE2S	27338	ENSG00000108106	ubiquitin conjugating enzyme E2 S	19q13.42	-1.6116	8.32912	-7.70391	3.82e-05	0.00618451	2.76288
TC1300009348.hg.1	SPRY2	10253	ENSG00000136158	sprouty RTK signaling antagonist 2	13q31.1	-1.61733	6.70963	-7.0522	7.45e-05	0.00888389	2.11142
TC0600011225.hg.1	H2AC14	8331	ENSG00000276368	H2A clustered histone 14	6p22.1	-1.62041	11.559	-8.7736	1.4e-05	0.00467691	3.72473
TC1900006727.hg.1	UHRF1	29128	ENSG00000276043	ubiquitin like with PHD and ring finger domains 1	19p13.3	-1.62135	7.45953	-7.0841	7.2e-05	0.00874965	2.14456
TC0100007841.hg.1	CDCA8	55143	ENSG00000134690	cell division cycle associated 8	1p34.3	-1.62239	6.95565	-7.08079	7.23e-05	0.00874965	2.14112
TC0800007119.hg.1	ESCO2	157570	ENSG00000171320	establishment of sister chromatid cohesion N-acetyltransferase 2	8p21.1	-1.62424	4.56471	-7.14478	6.76e-05	0.0084394	2.20722
TC1200012804.hg.1	PRIM1	5557	ENSG00000198056	DNA primase subunit 1	12q13.3	-1.62978	6.28002	-8.45559	1.87e-05	0.00507777	3.4518
TC1300006890.hg.1	EXOSC8	11340	ENSG00000120699	exosome component 8	13q13.3	-1.63171	7.12101	-7.80519	3.46e-05	0.0061753	2.85947
TC1000008471.hg.1	KIF11	3832	ENSG00000138160	kinesin family member 11	10q23.33	-1.63256	6.45643	-8.64798	1.57e-05	0.00476589	3.61818
TC1100009330.hg.1	UBASH3B	84959	ENSG00000154127	ubiquitin associated and SH3 domain containing B	11q24.1	-1.63307	6.8417	-6.79981	9.76e-05	0.0102885	1.84453
TC1100010418.hg.1	KIF18A	81930	ENSG00000121621	kinesin family member 18A	11p14.1	-1.64175	5.38838	-7.38721	5.26e-05	0.0073232	2.4529
TC0200016417.hg.1	CENPA	1058	ENSG00000115163	centromere protein A	2p23.3	-1.64676	6.65787	-8.24547	2.27e-05	0.00507777	3.26559
TC0500007666.hg.1	CENPH	64946	ENSG00000153044	centromere protein H	5q13.2	-1.65061	5.80096	-7.88941	3.19e-05	0.00593558	2.93886
TC1700012285.hg.1	PRR11	55771	ENSG00000068489	proline rich 11	17q22	-1.65085	7.67109	-7.59949	4.24e-05	0.00651162	2.66202
TC2000008279.hg.1	PCNA	5111	ENSG00000132646	proliferating cell nuclear antigen	20p12.3	-1.65601	8.72098	-7.75341	3.64e-05	0.0061753	2.81023
TC1900007098.hg.1	RNASEH2A	10535	ENSG00000104889	ribonuclease H2 subunit A	19p13.13	-1.65698	8.05473	-8.15971	2.46e-05	0.00524765	3.18819
TC0600013271.hg.1	MTFR2	113115	ENSG00000146410	mitochondrial fission regulator 2	6q23.3	-1.66469	3.86933	-8.66481	1.54e-05	0.00476589	3.63255
TC0300007223.hg.1	KIF15	56992	ENSG00000163808	kinesin family member 15	3p21.31	-1.66826	4.61561	-4.69167	0.00127727	0.0499651	-0.742638
TC0200016099.hg.1	HJURP	55355	ENSG00000123485	Holliday junction recognition protein	2q37.1	-1.66831	8.14482	-7.22113	6.24e-05	0.00826	2.2854
TC1400006521.hg.1	PNP	4860	ENSG00000198805	purine nucleoside phosphorylase	14q11.2	-1.67126	8.09663	-9.055	1.09e-05	0.0042039	3.95764
TC0600007293.hg.1	H2BC10	8346	ENSG00000278588	H2B clustered histone 10	6p22.2	-1.67534	7.07385	-6.58458	0.000123624	0.0122591	1.61019
TC0100017167.hg.1	LAMB3	3914	ENSG00000196878	laminin subunit beta 3	1q32.2	-1.67679	5.92572	-7.98278	2.91e-05	0.00566674	3.02593
TC1500007699.hg.1	KIF23	9493	ENSG00000137807	kinesin family member 23	15q23	-1.68121	7.37283	-8.30829	2.14e-05	0.00507777	3.32176
TC1100012513.hg.1	H2AX	3014	ENSG00000188486	H2A.X variant histone	11q23.3	-1.68153	9.00319	-8.74771	1.43e-05	0.00467691	3.70291
TC0100015711.hg.1	H2AC21	317772	ENSG00000184270	H2A clustered histone 21	1q21.2	-1.68352	8.31998	-7.9137	3.11e-05	0.00586261	2.96161
TC1900010856.hg.1	PLAUR	5329	ENSG00000011422	plasminogen activator, urokinase receptor	19q13.31	-1.69125	6.65827	-6.31233	0.000168033	0.0151891	1.30455
TC0300013971.hg.1	UCN2	90226	ENSG00000145040	urocortin 2	3p21.31	-1.69377	4.98497	-5.51151	0.000437647	0.0282549	0.343071
TC1000008891.hg.1	DUSP5	1847	ENSG00000138166	dual specificity phosphatase 5	10q25.2	-1.69986	6.02063	-5.36091	0.000529013	0.0324052	0.151455
TC2000007089.hg.1	TPX2	22974	ENSG00000088325	TPX2 microtubule nucleation factor	20q11.21	-1.70808	7.62845	-7.35851	5.41e-05	0.00747203	2.4242
TC0100011581.hg.1	CENPF	1063	ENSG00000117724	centromere protein F	1q41	-1.70809	6.57868	-7.73999	3.69e-05	0.0061753	2.79742
TC0600007375.hg.1	H3C10	8357	ENSG00000278828	H3 clustered histone 10	6p22.1	-1.71874	6.6469	-8.55135	1.71e-05	0.00490821	3.5351
TC1500007077.hg.1	WDR76	79968	ENSG00000092470	WD repeat domain 76	15q15.3	-1.72064	5.53242	-7.54693	4.47e-05	0.00677749	2.61076
TC0600007273.hg.1	H1-4	3008	ENSG00000168298	H1.4 linker histone, cluster member	6p22.2	-1.7207	11.2466	-7.98997	2.89e-05	0.00566674	3.03259
TC1100008236.hg.1	CCND1	595	ENSG00000110092	cyclin D1	11q13.3	-1.72328	9.49484	-8.31658	2.12e-05	0.00507777	3.32915
TC0600007374.hg.1	H2AC13	8329	ENSG00000196747	H2A clustered histone 13	6p22.1	-1.72489	10.7316	-8.70172	1.49e-05	0.00476589	3.66396
TC0600007380.hg.1	H2AC16	8332	ENSG00000276903	H2A clustered histone 16	6p22.1	-1.72852	9.14354	-7.72483	3.75e-05	0.00618244	2.78293
TC1400009108.hg.1	POLE2	5427	ENSG00000100479	DNA polymerase epsilon 2, accessory subunit	14q21.3	-1.73004	4.5798	-7.02007	7.7e-05	0.00899705	2.07791
TC0300009916.hg.1	HES1	3280	ENSG00000114315	hes family bHLH transcription factor 1	3q29	-1.73207	6.21705	-7.61803	4.16e-05	0.00643314	2.68002
TC1200008041.hg.1	HMGA2	8091	ENSG00000149948	high mobility group AT-hook 2	12q14.3	-1.73216	7.46761	-5.2277	0.000627261	0.0345793	-0.0209585
TC1700012380.hg.1	SPAG5	10615	ENSG00000076382	sperm associated antigen 5	17q11.2	-1.73254	5.11471	-8.98149	1.17e-05	0.0042039	3.89756
TC0400011721.hg.1	MAD2L1	4085	ENSG00000164109	mitotic arrest deficient 2 like 1	4q27	-1.73351	6.34772	-9.35567	8.45e-06	0.00414967	4.19797
TC0100010100.hg.1	CKS1B	1163	ENSG00000173207	CDC28 protein kinase regulatory subunit 1B	1q21.3	-1.74212	8.25245	-9.30368	8.83e-06	0.00414967	4.15703
TC1200008568.hg.1	TMPO	7112	ENSG00000120802	thymopoietin	12q23.1	-1.74225	7.49529	-6.94709	8.33e-05	0.00919487	2.0013
TC0200014845.hg.1	SPC25	57405	ENSG00000152253	SPC25 component of NDC80 kinetochore complex	2q24.3	-1.74817	5.32542	-8.96793	1.18e-05	0.0042039	3.88642
TC1200009759.hg.1	CDCA3	83461	ENSG00000111665	cell division cycle associated 3	12p13.31	-1.74887	5.90035	-8.29672	2.16e-05	0.00507777	3.31145
TC1500008252.hg.1	FANCI	55215	ENSG00000140525	FA complementation group I	15q26.1	-1.75297	5.41413	-7.74893	3.66e-05	0.0061753	2.80597
TC0500006472.hg.1	TRIP13	9319	ENSG00000071539	thyroid hormone receptor interactor 13	5p15.33	-1.75548	7.35829	-8.55672	1.7e-05	0.00490821	3.53975
TC0300011009.hg.1	CDC25A	993	ENSG00000164045	cell division cycle 25A	3p21.31	-1.76357	5.5858	-8.88481	1.27e-05	0.00436775	3.81773
TC0100011871.hg.1	H2BU1	128312	ENSG00000196890	H2B.U histone 1	1q42.13	-1.76387	7.15951	-7.85063	3.31e-05	0.00595406	2.90241
TC1700007790.hg.1	CDC6	990	ENSG00000094804	cell division cycle 6	17q21.2	-1.76998	7.41235	-8.43046	1.91e-05	0.00507777	3.42979
TC1700010790.hg.1	ETV4	2118	ENSG00000175832	ETS variant transcription factor 4	17q21.31	-1.77681	6.59776	-7.19467	6.41e-05	0.00831422	2.25839
TC0600011184.hg.1	H2BC11	8970	ENSG00000124635	H2B clustered histone 11	6p22.1	-1.77729	8.73554	-8.89476	1.26e-05	0.00436775	3.82599
TC2200008847.hg.1	CENPM	79019	ENSG00000100162	centromere protein M	22q13.2	-1.80399	6.53077	-9.49302	7.53e-06	0.00407642	4.30491
TC1500006965.hg.1	RAD51	5888	ENSG00000051180	RAD51 recombinase	15q15.1	-1.80546	4.51962	-7.56708	4.38e-05	0.00668384	2.63045
TC0600014084.hg.1	H4C9	8294	ENSG00000276180	H4 clustered histone 9	6p22.1	-1.81116	7.58983	-8.63901	1.58e-05	0.00476589	3.61051
TC2000007438.hg.1	MYBL2	4605	ENSG00000101057	MYB proto-oncogene like 2	20q13.12	-1.81308	7.76382	-8.96124	1.19e-05	0.0042039	3.88091
TC0100014543.hg.1	DEPDC1	55635	ENSG00000024526	DEP domain containing 1	1p31.3	-1.81439	5.73742	-5.53289	0.000426129	0.0281152	0.369999
TC0600011135.hg.1	H3C4	8351	ENSG00000197409	H3 clustered histone 4	6p22.2	-1.81571	4.97598	-8.32899	2.1e-05	0.00507777	3.34018
TC2200009270.hg.1	APOBEC3B	9582	ENSG00000179750	apolipoprotein B mRNA editing enzyme catalytic subunit 3B	22q13.1	-1.81711	7.49925	-8.46421	1.85e-05	0.00507777	3.45935
TC2000009550.hg.1	AURKA	6790	ENSG00000087586	aurora kinase A	20q13.2	-1.82596	9.17922	-9.27513	9.05e-06	0.00414967	4.13443
TC0600007285.hg.1	H2AC8	3012	ENSG00000277075	H2A clustered histone 8	6p22.2	-1.82879	8.26967	-7.18881	6.45e-05	0.00831422	2.25239
TC1000007748.hg.1	CDK1	983	ENSG00000170312	cyclin dependent kinase 1	10q21.2	-1.83114	6.32773	-9.09227	1.06e-05	0.0042039	3.9879
TC0200008930.hg.1	SLC20A1	6574	ENSG00000144136	solute carrier family 20 member 1	2q14.1	-1.83404	8.91172	-7.66603	3.97e-05	0.00633609	2.72644
TC0600008697.hg.1	NT5E	4907	ENSG00000135318	5'-nucleotidase ecto	6q14.3	-1.83617	8.63913	-4.79493	0.00111016	0.0462829	-0.600144
TC1100007727.hg.1	FAM111B	374393	ENSG00000189057	FAM111 trypsin like peptidase B	11q12.1	-1.84831	5.19494	-7.79706	3.49e-05	0.0061753	2.85175
TC0600007384.hg.1	H2BC17	8348	ENSG00000274641	H2B clustered histone 17	6p22.1	-1.84873	6.09723	-8.45861	1.86e-05	0.00507777	3.45445
TC2000007016.hg.1	GINS1	9837	ENSG00000101003	GINS complex subunit 1	20p11.21	-1.85061	6.99329	-7.35631	5.43e-05	0.00747203	2.422
TC0100009723.hg.1	FAM72D	728833	ENSG00000215784	family with sequence similarity 72 member D	1q21.1	-1.85931	7.02926	-6.98815	7.97e-05	0.00910296	2.04449
TC1200007686.hg.1	KRT18	3875	ENSG00000111057	keratin 18	12q13.13	-1.86143	8.75192	-7.9463	3.02e-05	0.00573264	2.99204
TC0300010476.hg.1	SGO1	151648	ENSG00000129810	shugoshin 1	3p24.3	-1.86491	5.87909	-8.62384	1.6e-05	0.00476589	3.59751
TC1100013075.hg.1	DDIAS	220042	ENSG00000165490	DNA damage induced apoptosis suppressor	11q14.1	-1.88165	4.29228	-9.29274	8.91e-06	0.00414967	4.14838
TC0400006538.hg.1	TACC3	10460	ENSG00000013810	transforming acidic coiled-coil containing protein 3	4p16.3	-1.88366	7.42838	-9.19318	9.7e-06	0.0042039	4.06916
TC1400007201.hg.1	CDKN3	1033	ENSG00000100526	cyclin dependent kinase inhibitor 3	14q22.2	-1.88377	6.61802	-9.08382	1.07e-05	0.0042039	3.98106
TC1700011892.hg.1	TK1	7083	ENSG00000167900	thymidine kinase 1	17q25.3	-1.89252	8.71042	-9.80782	5.81e-06	0.00368689	4.54358
TC0400011748.hg.1	CCNA2	890	ENSG00000145386	cyclin A2	4q27	-1.89404	7.77413	-10.0005	4.97e-06	0.00368689	4.68534
TC0100011512.hg.1	DTL	51514	ENSG00000143476	denticleless E3 ubiquitin protein ligase homolog	1q32.3	-1.89491	6.79225	-9.64216	6.65e-06	0.00381555	4.41908
TC0600011138.hg.1	H1-3	3007	ENSG00000124575	H1.3 linker histone, cluster member	6p22.2	-1.90485	8.53521	-8.58667	1.66e-05	0.004869	3.56558
TC1500006785.hg.1	ARHGAP11B	89839	ENSG00000284906	Rho GTPase activating protein 11B	15q13.2	-1.90844	6.27862	-7.42143	5.08e-05	0.00715478	2.48699
TC0100008150.hg.1	RAD54L	8438	ENSG00000085999	RAD54 like	1p34.1	-1.90896	4.98785	-9.07637	1.07e-05	0.0042039	3.97501
TC1700010618.hg.1	TOP2A	7153	ENSG00000131747	DNA topoisomerase II alpha	17q21.2	-1.91415	7.98022	-9.07808	1.07e-05	0.0042039	3.97639
TC0600011224.hg.1	H2BC13	8340	ENSG00000185130	H2B clustered histone 13	6p22.1	-1.91665	7.06278	-9.26455	9.13e-06	0.00414967	4.12604
TC0600007268.hg.1	H4C3	8364	ENSG00000197061	H4 clustered histone 3	6p22.2	-1.92406	10.7117	-7.76589	3.6e-05	0.0061753	2.82213
TC0100007512.hg.1	GPR3	2827	ENSG00000181773	G protein-coupled receptor 3	1p36.11	-1.93437	4.96154	-10.1466	4.43e-06	0.00368689	4.79075
TC0800010275.hg.1	PLAT	5327	ENSG00000104368	plasminogen activator, tissue type	8p11.21	-1.94526	8.58239	-6.6927	0.000109708	0.0111546	1.7287
TC0700011969.hg.1	MCM7	4176	ENSG00000166508	minichromosome maintenance complex component 7	7q22.1	-1.94705	9.05137	-9.89514	5.41e-06	0.00368689	4.60822
TC0300006575.hg.1	FANCD2	2177	ENSG00000144554	FA complementation group D2	3p25.3	-1.94807	5.70773	-7.30078	5.75e-05	0.00777747	2.36617
TC0400009037.hg.1	MND1	84057	ENSG00000121211	meiotic nuclear divisions 1	4q31.3	-1.95925	4.83553	-9.17513	9.85e-06	0.0042039	4.0547
TC0100013700.hg.1	CLSPN	63967	ENSG00000092853	claspin	1p34.3	-1.96935	5.96713	-9.97737	5.06e-06	0.00368689	4.6685
TC0100016952.hg.1	UBE2T	29089	ENSG00000077152	ubiquitin conjugating enzyme E2 T	1q32.1	-1.97039	7.9253	-10.1784	4.32e-06	0.00368689	4.81345
TC0600011134.hg.1	H4C4	8360	ENSG00000277157	H4 clustered histone 4	6p22.2	-1.97953	7.48141	-8.20823	2.35e-05	0.00507777	3.23208
TC2200006607.hg.1	CDC45	8318	ENSG00000093009	cell division cycle 45	22q11.21	-1.98249	6.7496	-10.7188	2.85e-06	0.00368689	5.18677
TC2000007341.hg.1	FAM83D	81610	ENSG00000101447	family with sequence similarity 83 member D	20q11.23	-1.98478	8.04474	-10.0605	4.74e-06	0.00368689	4.72886
TC0100017094.hg.1	FAM72A	729533	ENSG00000196550	family with sequence similarity 72 member A	1q32.1	-1.98567	6.33586	-6.97423	8.09e-05	0.00919487	2.02987
TC0100008057.hg.1	CDC20	991	ENSG00000117399	cell division cycle 20	1p34.2	-1.99302	9.30479	-10.6853	2.92e-06	0.00368689	5.1643
TC1600007425.hg.1	KIF22	3835	ENSG00000079616	kinesin family member 22	16p11.2	-1.9996	7.37613	-9.01393	1.13e-05	0.0042039	3.92414
TC0500009281.hg.1	PTTG1	9232	ENSG00000164611	PTTG1 regulator of sister chromatid separation, securin	5q33.3	-2.00347	7.58216	-10.5404	3.26e-06	0.00368689	5.06609
TC0100015550.hg.1	FAM72C	554282	ENSG00000263513	family with sequence similarity 72 member C	1q21.1	-2.01419	7.14927	-6.9595	8.22e-05	0.00919487	2.01438
TC0500007665.hg.1	CCNB1	891	ENSG00000134057	cyclin B1	5q13.2	-2.02833	8.09957	-10.1778	4.32e-06	0.00368689	4.81305
TC0500008544.hg.1	LMNB1	4001	ENSG00000113368	lamin B1	5q23.2	-2.03214	7.28049	-10.9989	2.31e-06	0.00368689	5.37133
TC1100013184.hg.1	CDCA5	113130	ENSG00000146670	cell division cycle associated 5	11q13.1	-2.03686	6.89255	-9.7893	5.9e-06	0.00368689	4.52977
TC0500008777.hg.1	KIF20A	10112	ENSG00000112984	kinesin family member 20A	5q31.2	-2.0392	7.54362	-9.64582	6.63e-06	0.00381555	4.42186
TC0200013912.hg.1	CKAP2L	150468	ENSG00000169607	cytoskeleton associated protein 2 like	2q14.1	-2.04178	6.72425	-7.7501	3.65e-05	0.0061753	2.80707
TC1800006484.hg.1	NDC80	10403	ENSG00000080986	NDC80 kinetochore complex component	18p11.32	-2.04693	6.44429	-10.6217	3.07e-06	0.00368689	5.12139
TC0200013878.hg.1	BUB1	699	ENSG00000169679	BUB1 mitotic checkpoint serine/threonine kinase	2q13	-2.05999	6.42396	-7.99532	2.88e-05	0.00566674	3.03755
TC0100007645.hg.1	TINAGL1	64129	ENSG00000142910	tubulointerstitial nephritis antigen like 1	1p35.2	-2.06493	6.77426	-5.96542	0.000251782	0.0206367	0.899729
TC1800006448.hg.1	TYMS	7298	ENSG00000176890	thymidylate synthetase	18p11.32	-2.07025	8.8434	-10.6227	3.06e-06	0.00368689	5.12207
TC0600011142.hg.1	H3C8	8355	ENSG00000273983	H3 clustered histone 8	6p22.2	-2.07261	7.54823	-7.28138	5.86e-05	0.00784652	2.34657
TC1500010463.hg.1	PRC1	9055	ENSG00000198901	protein regulator of cytokinesis 1	15q26.1	-2.07387	8.17237	-8.04921	2.73e-05	0.00548893	3.08727
TC0600014083.hg.1	H2AC11	8969	ENSG00000196787	H2A clustered histone 11	6p22.1	-2.09867	10.2797	-7.07569	7.26e-05	0.00875287	2.13583
TC0100015509.hg.1	FAM72B	653820	ENSG00000188610	family with sequence similarity 72 member B	1p11.2	-2.10308	6.58439	-7.12902	6.87e-05	0.00844421	2.19099
TC0700013119.hg.1	XRCC2	7516	ENSG00000196584	X-ray repair cross complementing 2	7q36.1	-2.14374	6.6651	-11.0713	2.19e-06	0.00368689	5.41806
TC0600007263.hg.1	H4C1	8359	ENSG00000278637	H4 clustered histone 1	6p22.2	-2.15196	6.05008	-11.149	2.07e-06	0.00368689	5.46781
TC0800010002.hg.1	DUSP4	1846	ENSG00000120875	dual specificity phosphatase 4	8p12	-2.15319	8.24651	-9.93258	5.25e-06	0.00368689	4.63574
TC1100011259.hg.1	FOSL1	8061	ENSG00000175592	FOS like 1, AP-1 transcription factor subunit	11q13.1	-2.16238	8.08429	-7.3346	5.55e-05	0.00759685	2.40022
TC0600011140.hg.1	H3C7	8968	ENSG00000277775	H3 clustered histone 7	6p22.2	-2.16573	8.45434	-9.27478	9.05e-06	0.00414967	4.13415
TC1800007316.hg.1	SKA1	220134	ENSG00000154839	spindle and kinetochore associated complex subunit 1	18q21.1	-2.1796	4.9272	-6.71311	0.000107279	0.0110474	1.75089
TC0600011235.hg.1	H2AC17	8336	ENSG00000278677	H2A clustered histone 17	6p22.1	-2.23579	9.81242	-8.39941	1.97e-05	0.00507777	3.40248
TC0600007262.hg.1	H3C1	8350	ENSG00000275714	H3 clustered histone 1	6p22.2	-2.23659	6.79123	-9.78087	5.94e-06	0.00368689	4.52349
TC1600007235.hg.1	PLK1	5347	ENSG00000166851	polo like kinase 1	16p12.2	-2.2524	9.89512	-10.9205	2.45e-06	0.00368689	5.32027
TC1700009679.hg.1	AURKB	9212	ENSG00000178999	aurora kinase B	17p13.1	-2.27427	7.16446	-10.9896	2.33e-06	0.00368689	5.36529
TC0600008630.hg.1	TTK	7272	ENSG00000112742	TTK protein kinase	6q14.1	-2.27477	6.30326	-7.19795	6.39e-05	0.00831422	2.26175
TC1500007392.hg.1	CCNB2	9133	ENSG00000157456	cyclin B2	15q22.2	-2.32058	7.4892	-10.6913	2.91e-06	0.00368689	5.16828
TC0X00007537.hg.1	KIF4A	24137	ENSG00000090889	kinesin family member 4A	Xq13.1	-2.32409	6.59599	-11.7799	1.32e-06	0.00368689	5.85609
TC0600011125.hg.1	H2AC4	8335	ENSG00000278463	H2A clustered histone 4	6p22.2	-2.32491	8.20394	-8.97236	1.17e-05	0.0042039	3.89006
TC0700010321.hg.1	ETV1	2115	ENSG00000006468	ETS variant transcription factor 1	7p21.2	-2.36832	5.78798	-12.4401	8.48e-07	0.00368689	6.23426
TC1200011470.hg.1	DUSP6	1848	ENSG00000139318	dual specificity phosphatase 6	12q21.33	-2.3735	7.57808	-8.36922	2.02e-05	0.00507777	3.37584
TC0100010397.hg.1	NUF2	83540	ENSG00000143228	NUF2 component of NDC80 kinetochore complex	1q23.3	-2.39794	5.41925	-8.247	2.27e-05	0.00507777	3.26696
TC0200008502.hg.1	NCAPH	23397	ENSG00000121152	non-SMC condensin I complex subunit H	2q11.2	-2.40141	6.96936	-10.2646	4.04e-06	0.00368689	4.87454
TC0600011124.hg.1	H3C2	8358	ENSG00000286522	H3 clustered histone 2	6p22.2	-2.41106	7.42089	-8.32663	2.1e-05	0.00507777	3.33808
TC0200006677.hg.1	RRM2	6241	ENSG00000171848	ribonucleotide reductase regulatory subunit M2	2p25.1	-2.41306	8.21656	-11.3796	1.75e-06	0.00368689	5.61296
TC0100012172.hg.1	EXO1	9156	ENSG00000174371	exonuclease 1	1q43	-2.42364	5.88577	-8.21635	2.33e-05	0.00507777	3.2394
TC0400006994.hg.1	NCAPG	64151	ENSG00000109805	non-SMC condensin I complex subunit G	4p15.31	-2.45428	7.35623	-8.81998	1.34e-05	0.00456064	3.76367
TC1400009248.hg.1	DLGAP5	9787	ENSG00000126787	DLG associated protein 5	14q22.3	-2.46589	6.44109	-9.8877	5.44e-06	0.00368689	4.60274
TC0100008101.hg.1	KIF2C	11004	ENSG00000142945	kinesin family member 2C	1p34.1	-2.47108	6.82438	-11.0968	2.15e-06	0.00368689	5.43445
TC0300014082.hg.1	ETV5	2119	ENSG00000244405	ETS variant transcription factor 5	3q27.2	-2.52065	5.99324	-9.47942	7.61e-06	0.00407642	4.2944
TC1600010168.hg.1	SHCBP1	79801	ENSG00000171241	SHC binding and spindle associated 1	16q11.2	-2.52594	6.97532	-9.81671	5.77e-06	0.00368689	4.55018
TC0600011232.hg.1	H1-5	3009	ENSG00000184357	H1.5 linker histone, cluster member	6p22.1	-2.58907	9.82018	-9.32469	8.67e-06	0.00414967	4.1736
TC0100009877.hg.1	H3C15	333932	ENSG00000203852	H3 clustered histone 15	1q21.2	-2.60578	8.78624	-12.1352	1.04e-06	0.00368689	6.06303
TC1500009738.hg.1	PCLAF	9768	ENSG00000166803	PCNA clamp associated factor	15q22.31	-2.61745	6.95567	-8.6609	1.55e-05	0.00476589	3.62922
TC0100015701.hg.1	H3C15	333932	ENSG00000203852	H3 clustered histone 15	1q21.2	-2.63162	8.80405	-13.1251	5.46e-07	0.00368689	6.59879
TC0800009970.hg.1	PBK	55872	ENSG00000168078	PDZ binding kinase	8p21.1	-2.64651	6.04416	-10.919	2.45e-06	0.00368689	5.31925
TC0500012312.hg.1	SPRY4	81848	ENSG00000187678	sprouty RTK signaling antagonist 4	5q31.3	-2.80164	5.72181	-13.9808	3.24e-07	0.00368689	7.01812

## Sheet: DEGs LacZ
Table S2B. List of differentially expressed genes in CNTRL cells treated with Dabrafenib in three melanoma cell lines (A375, WM9 and M14) as determined by global transcriptomic analysis.
Affymetrix ID	SYMBOL	ENTREZID	ENSEMBL	GENENAME	MAP	logFC	AveExpr	t	P.Value	adj.P.Val	B
TC1300009488.hg.1	DCT	1638	ENSG00000080166	dopachrome tautomerase	13q32.1	3.43876	7.51037	6.40516	0.000138268	0.0199547	1.51089
TC0100015598.hg.1	TXNIP	10628	ENSG00000265972	thioredoxin interacting protein	1q21.1	3.00379	8.45015	6.73613	9.50697e-05	0.0179544	1.86944
TC0300012212.hg.1	MYLK	4638	ENSG00000065534	myosin light chain kinase	3q21.1	2.9495	7.39685	8.88392	1.11105e-05	0.0122501	3.85127
TC0200006627.hg.1	ID2	3398	ENSG00000115738	inhibitor of DNA binding 2	2p25.1	2.86359	7.18026	8.3341	1.84521e-05	0.0122501	3.39589
TC1100010992.hg.1	TCN1	6947	ENSG00000134827	transcobalamin 1	11q12.1	2.78577	5.00023	7.44198	4.46012e-05	0.0145142	2.58357
TC0400012840.hg.1	LINC02615	100507487	ENSG00000251432	long intergenic non-protein coding RNA 2615	4q28.2	2.7739	3.84238	6.01823	0.000217945	0.02419	1.07139
TC0800010382.hg.1	SNAI2	6591	ENSG00000019549	snail family transcriptional repressor 2	8q11.21	2.70541	9.18897	5.47293	0.000427844	0.0324206	0.413147
TC0500013384.hg.1	PPP2R2B	5521	ENSG00000156475	protein phosphatase 2 regulatory subunit Bbeta	5q32	2.52111	5.21865	4.7028	0.00119028	0.0493668	-0.596848
TC0500011705.hg.1	NREP	9315	ENSG00000134986	neuronal regeneration related protein	5q22.1	2.49357	8.34805	8.67718	1.34042e-05	0.0122501	3.68385
TC0700011626.hg.1	SEMA3C	10512	ENSG00000075223	semaphorin 3C	7q21.11	2.4905	7.60177	5.92377	0.000244263	0.0252735	0.960666
TC1100012308.hg.1	CRYAB	1410	ENSG00000109846	crystallin alpha B	11q23.1	2.47139	6.15001	10.8393	2.2101e-06	0.0110499	5.23419
TC0700011865.hg.1	DLX5	1749	ENSG00000105880	distal-less homeobox 5	7q21.3	2.45371	6.40685	4.85107	0.000970988	0.04561	-0.39501
TC0100013293.hg.1	ID3	3399	ENSG00000117318	inhibitor of DNA binding 3, HLH protein	1p36.12	2.44437	8.22476	11.3331	1.53006e-06	0.0110499	5.53308
TC0500011418.hg.1	MEF2C	4208	ENSG00000081189	myocyte enhancer factor 2C	5q14.3	2.4314	7.02161	5.45101	0.000439979	0.0327227	0.385702
TC1500008470.hg.1	ARRDC4	91947	ENSG00000140450	arrestin domain containing 4	15q26.2	2.4014	6.31369	7.24302	5.49026e-05	0.0145383	2.38899
TC0300013513.hg.1	P3H2	55214	ENSG00000090530	prolyl 3-hydroxylase 2	3q28	2.39831	7.58335	5.35895	0.000495159	0.0348445	0.269646
TC1100012019.hg.1	SESN3	143686	ENSG00000149212	sestrin 3	11q21	2.33738	5.23148	7.55711	3.96236e-05	0.0145142	2.69385
TC1700010358.hg.1	MYO1D	4642	ENSG00000176658	myosin ID	17q11.2	2.25115	5.84852	5.70454	0.000319698	0.0278114	0.698392
TC0800008324.hg.1	MATN2	4147	ENSG00000132561	matrilin 2	8q22.1-q22.2	2.23703	5.67568	6.23597	0.000168316	0.0213469	1.32146
TC0500011352.hg.1	EDIL3	10085	ENSG00000164176	EGF like repeats and discoidin domains 3	5q14.3	2.23208	4.6967	4.95679	0.000841415	0.0437985	-0.253251
TC0300011849.hg.1	ABI3BP	25890	ENSG00000154175	ABI family member 3 binding protein	3q12.2	2.21356	4.11454	5.06313	0.000729704	0.0412763	-0.112463
TC0700008031.hg.1	GTF2IRD2B	389524	ENSG00000174428	GTF2I repeat domain containing 2B	7q11.23	2.16285	4.72187	7.17463	5.9025e-05	0.0145862	2.32091
TC1500009830.hg.1	LCTL	197021	ENSG00000188501	lactase like	15q22.31	2.15217	6.12114	6.31125	0.000154148	0.0208132	1.40627
TC0100009403.hg.1	CHI3L2	1117	ENSG00000064886	chitinase 3 like 2	1p13.2	2.06551	5.20175	9.00689	9.95362e-06	0.0122501	3.94876
TC0500011448.hg.1	ARRDC3	57561	ENSG00000113369	arrestin domain containing 3	5q14.3	2.05523	6.86345	7.09389	6.43351e-05	0.0147009	2.23974
TC0100011267.hg.1	ATP2B4	493	ENSG00000058668	ATPase plasma membrane Ca2+ transporting 4	1q32.1	2.05324	8.36426	5.48952	0.000418904	0.0320436	0.433861
TC0300012686.hg.1	SLC9A9	285195	ENSG00000181804	solute carrier family 9 member A9	3q24	2.04166	4.40521	8.72606	1.28182e-05	0.0122501	3.72384
TC1500010725.hg.1	CAPN3	825	ENSG00000092529	calpain 3	15q15.1	1.97631	6.76199	4.96731	0.000829583	0.0434581	-0.239245
TC0100008033.hg.1	ERMAP	114625	ENSG00000164010	erythroblast membrane associated protein (Scianna blood group)	1p34.2	1.95667	4.70666	6.64402	0.000105377	0.0181376	1.77123
TC0700009243.hg.1	TMEM140	55281	ENSG00000146859	transmembrane protein 140	7q33	1.94285	6.09992	7.98507	2.58237e-05	0.0135628	3.08938
TC1500010184.hg.1	BCL2A1	597	ENSG00000140379	BCL2 related protein A1	15q25.1	1.94171	6.80216	6.30211	0.000155796	0.0208132	1.39602
TC0200014719.hg.1	BAZ2B	29994	ENSG00000123636	bromodomain adjacent to zinc finger domain 2B	2q24.2	1.93126	4.63746	7.32275	5.04901e-05	0.0145142	2.46758
TC0X00008017.hg.1	PLP1	5354	ENSG00000123560	proteolipid protein 1	Xq22.2	1.92687	10.3185	4.81788	0.001016	0.0462389	-0.439894
TC0300011757.hg.1	PROS1	5627	ENSG00000184500	protein S	3q11.1	1.91593	6.32814	5.75087	0.000301863	0.0276922	0.754434
TC0300014031.hg.1	CCDC80	151887	ENSG00000091986	coiled-coil domain containing 80	3q13.2	1.90693	5.62302	6.01482	0.000218841	0.02419	1.06741
TC0700011797.hg.1	SAMD9L	219285	ENSG00000177409	sterile alpha motif domain containing 9 like	7q21.2	1.88916	6.08582	5.12128	0.000675483	0.0392832	-0.036238
TC0100009837.hg.1	PDE4DIP	9659	ENSG00000178104	phosphodiesterase 4D interacting protein	1q21.2	1.88095	6.59775	4.80272	0.00103729	0.0465869	-0.460444
TC0200007471.hg.1	RHOQ	23433	ENSG00000119729	ras homolog family member Q	2p21	1.87916	8.65653	5.84228	0.000269762	0.0263233	0.864045
TC1900011664.hg.1	CCDC159	126075	ENSG00000183401	coiled-coil domain containing 159	19p13.2	1.86858	5.16728	6.76393	9.21792e-05	0.0177699	1.89886
TC0800007995.hg.1	CRISPLD1	83690	ENSG00000121005	cysteine rich secretory protein LCCL domain containing 1	8q21.13	1.86542	5.99468	8.28929	1.92536e-05	0.0122501	3.35732
TC0700006913.hg.1	GPNMB	10457	ENSG00000136235	glycoprotein nmb	7p15.3	1.86248	10.6903	5.99272	0.000224733	0.0244201	1.04162
TC0100016833.hg.1	ZBTB41	360023	ENSG00000177888	zinc finger and BTB domain containing 41	1q31.3	1.85306	5.68113	7.24826	5.45999e-05	0.0145383	2.39418
TC0800009961.hg.1	CLU	1191	ENSG00000120885	clusterin	8p21.1	1.84963	6.19303	5.75519	0.000300256	0.0276922	0.759644
TC1000007895.hg.1	TSPAN15	23555	ENSG00000099282	tetraspanin 15	10q22.1	1.84431	4.72779	5.28157	0.000547357	0.0356478	0.171057
TC0600012747.hg.1	CD24	100133941	ENSG00000272398	CD24 molecule	6q21	1.83003	5.85253	4.77238	0.00108138	0.0472003	-0.501697
TC1200008488.hg.1	PLXNC1	10154	ENSG00000136040	plexin C1	12q22	1.79043	5.43081	6.77837	9.07162e-05	0.0176289	1.91409
TC1200008726.hg.1	TCP11L2	255394	ENSG00000166046	t-complex 11 like 2	12q23.3	1.79009	6.15103	5.03653	0.000756058	0.0417861	-0.14751
TC1000011892.hg.1	CCDC186	55088	ENSG00000165813	coiled-coil domain containing 186	10q25.3	1.78026	4.70582	7.27096	5.33101e-05	0.0145383	2.41662
TC0400012213.hg.1	CTSO	1519	ENSG00000256043	cathepsin O	4q32.1	1.77437	5.12178	6.87728	8.13526e-05	0.0165253	2.01765
TC0500010493.hg.1	LMBRD2	92255	ENSG00000164187	LMBR1 domain containing 2	5p13.2	1.77144	3.93745	8.11159	2.28315e-05	0.0130993	3.20211
TC0500011049.hg.1	NAIP	4671	ENSG00000249437	NLR family apoptosis inhibitory protein	5q13.2	1.76881	3.71944	4.82091	0.00101178	0.0462389	-0.435777
TC2000008031.hg.1	COL9A3	1299	ENSG00000092758	collagen type IX alpha 3 chain	20q13.33	1.75435	7.29962	7.39075	4.70336e-05	0.0145142	2.53396
TC0700011796.hg.1	SAMD9	54809	ENSG00000205413	sterile alpha motif domain containing 9	7q21.2	1.75044	5.94901	5.95381	0.000235538	0.0246964	0.996019
TC0600008757.hg.1	PNRC1	10957	ENSG00000146278	proline rich nuclear receptor coactivator 1	6q15	1.74912	9.13428	6.6243	0.000107739	0.0184126	1.75005
TC0100018238.hg.1	DNAJB4	11080	ENSG00000162616	DnaJ heat shock protein family (Hsp40) member B4	1p31.1	1.74803	6.80373	7.90568	2.79202e-05	0.0135628	3.01768
TC1700008455.hg.1	YPEL2	388403	ENSG00000175155	yippee like 2	17q22	1.74692	3.99864	7.41352	4.59352e-05	0.0145142	2.55605
TC0500011725.hg.1	MCC	4163	ENSG00000171444	MCC regulator of WNT signaling pathway	5q22.2	1.74647	6.88872	8.22713	2.04296e-05	0.0123073	3.30344
TC0100015754.hg.1	CTSK	1513	ENSG00000143387	cathepsin K	1q21.3	1.72775	6.52697	7.49401	4.22716e-05	0.0145142	2.63361
TC0500008312.hg.1	STARD4-AS1	100505678	ENSG00000246859	STARD4 antisense RNA 1	5q22.1	1.72078	6.04539	5.49338	0.000416852	0.0320436	0.438676
TC1800006589.hg.1	PTPRM	5797	ENSG00000173482	protein tyrosine phosphatase receptor type M	18p11.23	1.71149	7.12184	7.61082	3.75131e-05	0.0145142	2.74472
TC1100011294.hg.1	CTSF	8722	ENSG00000174080	cathepsin F	11q13.2	1.71126	7.13033	6.04649	0.000210686	0.0237238	1.10424
TC0300012048.hg.1	ZBTB20	26137	ENSG00000181722	zinc finger and BTB domain containing 20	3q13.31	1.69417	7.04038	4.88848	0.000922827	0.0449239	-0.344638
TC1000007061.hg.1	GPR158	57512	ENSG00000151025	G protein-coupled receptor 158	10p12.1	1.66378	5.57481	6.56048	0.000115788	0.0189729	1.68112
TC1400009082.hg.1	LINC00648	100506433	ENSG00000259129	long intergenic non-protein coding RNA 648	14q21.3	1.66319	5.32035	5.82625	0.000275112	0.0265892	0.844914
TC0200011054.hg.1	ARMC9	80210	ENSG00000135931	armadillo repeat containing 9	2q37.1	1.65926	8.16835	6.97723	7.29556e-05	0.0158379	2.12092
TC1700006524.hg.1	SERPINF1	5176	ENSG00000132386	serpin family F member 1	17p13.3	1.65879	6.44031	6.16412	0.000183175	0.0222215	1.23973
TC1500009460.hg.1	FAM214A	56204	ENSG00000047346	family with sequence similarity 214 member A	15q21.2-q21.3	1.64762	4.4477	5.25029	0.000570133	0.0362429	0.130917
TC0X00011338.hg.1	ARSD	414	ENSG00000006756	arylsulfatase D	Xp22.33	1.64657	7.38735	6.47663	0.000127382	0.0192874	1.58965
TC0X00008440.hg.1	RAP2C-AS1	101928578	ENSG00000232160	RAP2C antisense RNA 1	Xq26.2	1.64498	3.76055	5.62073	0.000354948	0.0294249	0.596148
TC1100006798.hg.1	TMEM9B-AS1	493900	ENSG00000254860	TMEM9B antisense RNA 1	11p15.4	1.63884	4.5613	7.29998	5.17094e-05	0.0145383	2.44522
TC0100010815.hg.1	MR1	3140	ENSG00000153029	major histocompatibility complex, class I-related	1q25.3	1.6213	6.57001	4.91755	0.000887183	0.0438983	-0.305652
TC1500009358.hg.1	SECISBP2L	9728	ENSG00000138593	SECIS binding protein 2 like	15q21.1	1.62025	6.73578	5.50637	0.000410034	0.0319101	0.454847
TC0500013244.hg.1	PCDHB16	57717	ENSG00000272674	protocadherin beta 16	5q31.3	1.61289	6.83583	6.13859	0.000188795	0.0225218	1.2105
TC0600014328.hg.1	OSTM1	28962	ENSG00000081087	osteoclastogenesis associated transmembrane protein 1	6q21	1.60606	7.34534	6.17951	0.000179875	0.0220023	1.2573
TC0100016199.hg.1	OLFML2B	25903	ENSG00000162745	olfactomedin like 2B	1q23.3	1.60465	5.51427	6.30368	0.000155512	0.0208132	1.39777
TC0400012990.hg.1	DDX60L	91351	ENSG00000181381	DExD/H-box 60 like	4q32.3	1.60378	5.752	7.38927	4.71063e-05	0.0145142	2.53252
TC1100012352.hg.1	TMPRSS5	80975	ENSG00000166682	transmembrane serine protease 5	11q23.2	1.60347	6.14159	5.10323	0.000691836	0.0398832	-0.0598459
TC1900008699.hg.1	ZNF528	84436	ENSG00000167555	zinc finger protein 528	19q13.41	1.59689	5.74491	5.4121	0.000462441	0.033666	0.336816
TC0X00008836.hg.1	PLXNA3	55558	ENSG00000130827	plexin A3	Xq28	1.59555	5.20471	7.11552	6.28628e-05	0.0147009	2.26158
TC1000007761.hg.1	ARID5B	84159	ENSG00000150347	AT-rich interaction domain 5B	10q21.2	1.58272	7.64678	6.65167	0.000104476	0.0181162	1.77943
TC1600010951.hg.1	MAF	4094	ENSG00000178573	MAF bZIP transcription factor	16q23.2	1.56864	7.1075	7.21574	5.6508e-05	0.0145862	2.3619
TC1500009182.hg.1	VPS39	23339	ENSG00000166887	VPS39 subunit of HOPS complex	15q15.1	1.56524	7.38527	7.16993	5.93206e-05	0.0145862	2.31621
TC0600007158.hg.1	SOX4	6659	ENSG00000124766	SRY-box transcription factor 4	6p22.3	1.55981	7.56982	6.30809	0.000154715	0.0208132	1.40272
TC1200012706.hg.1	ACAD10	80724	ENSG00000111271	acyl-CoA dehydrogenase family member 10	12q24.12	1.55622	6.71516	7.21159	5.67564e-05	0.0145862	2.35778
TC0300009799.hg.1	RTP4	64108	ENSG00000136514	receptor transporter protein 4	3q27.3	1.55462	5.90115	6.78383	9.01701e-05	0.0176289	1.91984
TC0100006771.hg.1	H6PD	9563	ENSG00000049239	hexose-6-phosphate dehydrogenase/glucose 1-dehydrogenase	1p36.22	1.54402	7.03188	6.39983	0.000139121	0.0199547	1.50498
TC0300006994.hg.1	FBXL2	25827	ENSG00000153558	F-box and leucine rich repeat protein 2	3p22.3	1.5366	5.5323	6.54697	0.000117576	0.0189729	1.66645
TC1100006726.hg.1	SMPD1	6609	ENSG00000166311	sphingomyelin phosphodiesterase 1	11p15.4	1.53072	7.71947	4.72932	0.00114743	0.0484231	-0.560483
TC0200014512.hg.1	ZEB2	9839	ENSG00000169554	zinc finger E-box binding homeobox 2	2q22.3	1.52809	7.87509	5.39202	0.000474517	0.0342349	0.311493
TC0100013445.hg.1	IFI6	2537	ENSG00000126709	interferon alpha inducible protein 6	1p35.3	1.52797	9.7475	5.92324	0.000244419	0.0252735	0.960043
TC0100015975.hg.1	RIT1	6016	ENSG00000143622	Ras like without CAAX 1	1q22	1.52748	7.4189	7.15052	6.05584e-05	0.0147009	2.29677
TC0100013349.hg.1	RSRP1	57035	ENSG00000117616	arginine and serine rich protein 1	1p36.11	1.51488	6.92516	5.48817	0.000419623	0.0320436	0.432179
TC0200008047.hg.1	ALMS1	7840	ENSG00000116127	ALMS1 centrosome and basal body associated protein	2p13.1	1.51023	5.21941	6.67723	0.000101526	0.0179899	1.80678
TC0900007064.hg.1	DNAJB5	25822	ENSG00000137094	DnaJ heat shock protein family (Hsp40) member B5	9p13.3	1.50093	6.6328	4.97507	0.00082096	0.0434581	-0.228912
TC0100018291.hg.1	FLG-AS1	339400	ENSG00000237975	FLG antisense RNA 1	1q21.3	1.4997	4.01419	5.79693	0.000285196	0.0272467	0.809831
TC1100012963.hg.1	ZBED5-AS1	729013	ENSG00000247271	ZBED5 antisense RNA 1	11p15.4	1.49461	5.31181	6.24226	0.000167079	0.0213469	1.32858
TC0X00011226.hg.1	F8	2157	ENSG00000185010	coagulation factor VIII	Xq28	1.49461	5.38054	6.11922	0.000193184	0.0229319	1.18826
TC0700011151.hg.1	FKBP9P1	360132	ENSG00000176826	FKBP prolyl isomerase 9 pseudogene 1	7p11.2	1.48392	8.26998	6.19309	0.000177019	0.0220023	1.27277
TC1300008497.hg.1	UBL3	5412	ENSG00000122042	ubiquitin like 3	13q12.3	1.47757	8.00661	6.00359	0.000221815	0.0244067	1.05431
TC1100013128.hg.1	IFITM10	402778	ENSG00000244242	interferon induced transmembrane protein 10	11p15.5	1.47484	7.11033	4.89712	0.000912085	0.0444909	-0.333048
TC0100008696.hg.1	HHLA3	11147	ENSG00000197568	HERV-H LTR-associating 3	1p31.1	1.47353	6.6378	6.4544	0.000130664	0.0194432	1.56523
TC1300008997.hg.1	DHRS12	79758	ENSG00000102796	dehydrogenase/reductase 12	13q14.3	1.47069	6.22625	4.71094	0.00117694	0.0489821	-0.585667
TC0600006803.hg.1	LYRM4-AS1	100129461	ENSG00000272142	LYRM4 antisense RNA 1	6p25.1	1.47055	5.51609	5.7158	0.00031526	0.0276922	0.712046
TC1700007585.hg.1	SLFN5	162394	ENSG00000166750	schlafen family member 5	17q12	1.46392	8.91399	5.33923	0.000507928	0.0351711	0.244612
TC0900008250.hg.1	ZNF189	7743	ENSG00000136870	zinc finger protein 189	9q31.1	1.46093	4.44246	6.31454	0.000153557	0.0208132	1.40996
TC0900008330.hg.1	LINC01505	100996590	ENSG00000234323	long intergenic non-protein coding RNA 1505	9q31.2	1.46031	3.37623	5.90383	0.000250252	0.0254444	0.93711
TC1900012025.hg.1	ZNF28	7576	ENSG00000198538	zinc finger protein 28	19q13.41	1.45893	5.60714	6.19217	0.00017721	0.0220023	1.27173
TC0300006905.hg.1	RBMS3	27303	ENSG00000144642	RNA binding motif single stranded interacting protein 3	3p24.1	1.45879	5.70535	7.11145	6.31369e-05	0.0147009	2.25747
TC0300008289.hg.1	DZIP3	9666	ENSG00000198919	DAZ interacting zinc finger protein 3	3q13.13	1.45861	5.74061	6.49043	0.000125389	0.0192874	1.60478
TC1500009200.hg.1	TTBK2	146057	ENSG00000128881	tau tubulin kinase 2	15q15.2	1.45843	5.1107	5.73343	0.000308444	0.0276922	0.733385
TC1200010182.hg.1	BHLHE41	79365	ENSG00000123095	basic helix-loop-helix family member e41	12p12.1	1.45696	7.22495	5.00876	0.00078467	0.0428319	-0.184216
TC0100010586.hg.1	FMO4	2329	ENSG00000076258	flavin containing dimethylaniline monoxygenase 4	1q24.3	1.45646	3.48801	6.04961	0.0002099	0.0237238	1.10787
TC0100018510.hg.1	GLMP	112770	ENSG00000198715	glycosylated lysosomal membrane protein	1q22	1.45466	9.22837	5.91559	0.000246701	0.0252968	0.95101
TC0200007273.hg.1	RMDN2	151393	ENSG00000115841	regulator of microtubule dynamics 2	2p22.2	1.45396	4.02108	5.19664	0.000611609	0.0375893	0.0617293
TC1200009160.hg.1	P2RX4	5025	ENSG00000135124	purinergic receptor P2X 4	12q24.31	1.4538	6.94057	5.12837	0.000669176	0.0392832	-0.0269811
TC0500011470.hg.1	FAM172A	83989	ENSG00000113391	family with sequence similarity 172 member A	5q15	1.44656	6.76698	5.74293	0.000304839	0.0276922	0.74486
TC0100017223.hg.1	LPGAT1	9926	ENSG00000123684	lysophosphatidylglycerol acyltransferase 1	1q32.3	1.44552	6.593	5.59634	0.000365984	0.0298953	0.566185
TC1200010130.hg.1	SOX5	6660	ENSG00000134532	SRY-box transcription factor 5	12p12.1	1.44162	7.01475	6.26405	0.000162872	0.0212147	1.35319
TC0400012972.hg.1	RNF150	57484	ENSG00000170153	ring finger protein 150	4q31.21	1.43673	3.96369	5.28862	0.000542365	0.0356253	0.180076
TC0700008360.hg.1	CASD1	64921	ENSG00000127995	CAS1 domain containing 1	7q21.3	1.43443	6.56335	6.57702	0.000113641	0.0187562	1.69904
TC0200016447.hg.1	ACYP2	98	ENSG00000170634	acylphosphatase 2	2p16.2	1.43359	6.37649	5.75732	0.000299466	0.0276922	0.762214
TC0100011197.hg.1	SHISA4	149345	ENSG00000198892	shisa family member 4	1q32.1	1.42653	7.97198	6.18023	0.000179723	0.0220023	1.25812
TC2000008123.hg.1	NRSN2-AS1	100507459	ENSG00000225377	NRSN2 antisense RNA 1	20p13	1.42444	6.43994	5.12239	0.000674496	0.0392832	-0.0347954
TC0400008686.hg.1	C4orf33	132321	ENSG00000151470	chromosome 4 open reading frame 33	4q28.2	1.42145	4.62543	5.7386	0.000306477	0.0276922	0.73963
TC0100012247.hg.1	KIF26B	55083	ENSG00000162849	kinesin family member 26B	1q44	1.42079	4.72015	4.91781	0.000886881	0.0438983	-0.305314
TC0800007934.hg.1	MSC-AS1	100132891	ENSG00000235531	MSC antisense RNA 1	8q13.3-q21.11	1.4188	6.93733	5.019	0.00077398	0.0424843	-0.170659
TC0300009531.hg.1	NLGN1	22871	ENSG00000169760	neuroligin 1	3q26.31	1.41614	4.59565	4.80209	0.00103819	0.0465869	-0.4613
TC1400009410.hg.1	ZBTB25	7597	ENSG00000089775	zinc finger and BTB domain containing 25	14q23.3	1.40936	5.28315	5.54526	0.000390324	0.0311206	0.503131
TC1000008875.hg.1	ADD3	120	ENSG00000148700	adducin 3	10q25.1-q25.2	1.40851	6.06051	5.50038	0.000413161	0.0319101	0.447398
TC0200013046.hg.1	EXOC6B	23233	ENSG00000144036	exocyst complex component 6B	2p13.2	1.40733	6.36302	6.58925	0.000112081	0.0186264	1.71226
TC0600011714.hg.1	BTBD9	114781	ENSG00000183826	BTB domain containing 9	6p21.2	1.40552	6.11124	4.81303	0.00102276	0.0462389	-0.446464
TC0100011219.hg.1	PPP1R12B	4660	ENSG00000077157	protein phosphatase 1 regulatory subunit 12B	1q32.1	1.405	4.82258	4.8023	0.00103789	0.0465869	-0.461015
TC0X00007744.hg.1	SH3BGRL	6451	ENSG00000131171	SH3 domain binding glutamate rich protein like	Xq21.1	1.40335	8.3658	5.57078	0.000377951	0.0305621	0.534683
TC0700008517.hg.1	ZKSCAN1	7586	ENSG00000106261	zinc finger with KRAB and SCAN domains 1	7q22.1	1.39775	8.21808	5.09711	0.000697471	0.0400845	-0.0678536
TC0300008088.hg.1	CRYBG3	131544	ENSG00000080200	crystallin beta-gamma domain containing 3	3q11.2	1.39622	4.60208	5.63314	0.000349471	0.0292943	0.61136
TC0600012301.hg.1	LOC101928489	101928489	ENSG00000231652	uncharacterized LOC101928489	6q13	1.3949	4.06867	5.87345	0.000259681	0.0259649	0.901124
TC0300013812.hg.1	TRAK1	22906	ENSG00000182606	trafficking kinesin protein 1	3p22.1	1.38781	7.47499	6.47512	0.000127603	0.0192874	1.58799
TC0400008030.hg.1	ARHGAP24	83478	ENSG00000138639	Rho GTPase activating protein 24	4q21.23-q21.3	1.3811	6.21682	6.70382	9.85536e-05	0.0179899	1.83513
TC0200015601.hg.1	KANSL1L	151050	ENSG00000144445	KAT8 regulatory NSL complex subunit 1 like	2q34	1.38061	6.0698	4.73672	0.00113578	0.0481845	-0.55036
TC0200007908.hg.1	ANTXR1	84168	ENSG00000169604	ANTXR cell adhesion molecule 1	2p13.3	1.38048	8.53723	4.94288	0.000857341	0.0437985	-0.271799
TC1600010955.hg.1	MAFTRR	102467146	ENSG00000261390	MAF transcriptional regulator RNA	16q23.2	1.37339	3.71946	4.98851	0.000806272	0.0434581	-0.211062
TC0700007132.hg.1	FKBP9	11328	ENSG00000122642	FKBP prolyl isomerase 9	7p14.3	1.37155	9.51204	5.72332	0.000312333	0.0276922	0.721153
TC0100009899.hg.1	C1orf54	79630	ENSG00000118292	chromosome 1 open reading frame 54	1q21.2	1.36839	3.67869	4.97479	0.000821277	0.0434581	-0.229294
TC1600010184.hg.1	ITFG1	81533	ENSG00000129636	integrin alpha FG-GAP repeat containing 1	16q12.1	1.36511	6.54287	4.77146	0.00108273	0.0472003	-0.502941
TC0200009955.hg.1	CYBRD1	79901	ENSG00000071967	cytochrome b reductase 1	2q31.1	1.36174	8.51312	5.57937	0.000373883	0.0303349	0.54528
TC0100008336.hg.1	SCP2	6342	ENSG00000116171	sterol carrier protein 2	1p32.3	1.3587	8.92819	5.35766	0.000495981	0.0348445	0.268015
TC0100014250.hg.1	TMEM59	9528	ENSG00000116209	transmembrane protein 59	1p32.3	1.35807	9.97907	5.85036	0.000267107	0.0263233	0.873673
TC1900011972.hg.1	ZNF404	342908	ENSG00000176222	zinc finger protein 404	19q13.31	1.3558	3.02569	5.19973	0.000609136	0.0375893	0.0657227
TC1000008276.hg.1	CCSER2	54462	ENSG00000107771	coiled-coil serine rich protein 2	10q23.1	1.35566	7.81876	6.26916	0.000161902	0.0212029	1.35895
TC0100015049.hg.1	FRRS1	391059	ENSG00000156869	ferric chelate reductase 1	1p21.2	1.35444	5.60593	5.45376	0.000438435	0.0327089	0.389151
TC1100008886.hg.1	ARHGAP42	143872	ENSG00000165895	Rho GTPase activating protein 42	11q22.1	1.35432	2.82909	5.20497	0.000604958	0.0374748	0.0725059
TC1100009981.hg.1	TPP1	1200	ENSG00000166340	tripeptidyl peptidase 1	11p15.4	1.35314	8.63141	5.38085	0.00048138	0.0344208	0.297384
TC1200009747.hg.1	ING4	51147	ENSG00000111653	inhibitor of growth family member 4	12p13.31	1.35283	7.00059	6.19027	0.000177608	0.0220023	1.26956
TC1200010812.hg.1	CALCOCO1	57658	ENSG00000012822	calcium binding and coiled-coil domain 1	12q13.13	1.35186	8.02342	5.5673	0.000379614	0.0305765	0.530385
TC1500009395.hg.1	TRPM7	54822	ENSG00000092439	transient receptor potential cation channel subfamily M member 7	15q21.2	1.3516	5.32179	5.29467	0.000538122	0.0355668	0.187805
TC0200015082.hg.1	FKBP7	51661	ENSG00000079150	FKBP prolyl isomerase 7	2q31.2	1.3503	5.9689	5.5651	0.000380668	0.0305765	0.527669
TC0600009783.hg.1	UST	10090	ENSG00000111962	uronyl 2-sulfotransferase	6q25.1	1.34997	6.09853	5.09224	0.000701991	0.0401803	-0.0742313
TC1600011398.hg.1	MMP2	4313	ENSG00000087245	matrix metallopeptidase 2	16q12.2	1.34767	10.5226	4.8763	0.000938228	0.0449525	-0.361024
TC1200010686.hg.1	SLC11A2	4891	ENSG00000110911	solute carrier family 11 member 2	12q13.12	1.33977	5.37314	5.38538	0.000478585	0.0344208	0.303107
TC0700008690.hg.1	KMT2E	55904	ENSG00000005483	lysine methyltransferase 2E (inactive)	7q22.3	1.33638	6.92265	5.83043	0.000273706	0.0265892	0.849904
TC0800011105.hg.1	TRIQK	286144	ENSG00000205133	triple QxxK/R motif containing	8q22.1	1.33523	6.21986	5.74311	0.000304772	0.0276922	0.745075
TC0400012644.hg.1	SORBS2	8470	ENSG00000154556	sorbin and SH3 domain containing 2	4q35.1	1.33511	6.50332	4.78965	0.00105603	0.0468642	-0.478193
TC0100010546.hg.1	BLZF1	8548	ENSG00000117475	basic leucine zipper nuclear factor 1	1q24.2	1.33327	8.15426	6.06117	0.000207018	0.0236423	1.12127
TC1800007354.hg.1	POLI	11201	ENSG00000101751	DNA polymerase iota	18q21.2	1.33096	6.02316	5.71091	0.000317178	0.0276922	0.706122
TC1700008372.hg.1	SCPEP1	59342	ENSG00000121064	serine carboxypeptidase 1	17q22	1.33022	8.39398	6.19874	0.000175844	0.0220023	1.27921
TC2100007668.hg.1	C21orf91	54149	ENSG00000154642	chromosome 21 open reading frame 91	21q21.1	1.32699	6.75969	4.78047	0.00106942	0.047111	-0.490673
TC0400007128.hg.1	TBC1D19	55296	ENSG00000109680	TBC1 domain family member 19	4p15.2	1.32579	5.38229	6.28713	0.000158539	0.0209265	1.37919
TC0600009789.hg.1	TAB2	23118	ENSG00000055208	TGF-beta activated kinase 1 (MAP3K7) binding protein 2	6q25.1	1.32544	7.28618	5.6818	0.000328871	0.0283919	0.670756
TC1500006931.hg.1	SRP14-AS1	100131089	ENSG00000248508	SRP14 antisense RNA1 (head to head)	15q15.1	1.32506	4.39966	5.68026	0.000329503	0.0283919	0.66888
TC0X00011413.hg.1	L1CAM	3897	ENSG00000198910	L1 cell adhesion molecule	Xq28	1.32382	9.01792	6.35798	0.00014601	0.0206551	1.45849
TC0100014040.hg.1	PIK3R3	8503	ENSG00000117461	phosphoinositide-3-kinase regulatory subunit 3	1p34.1	1.32126	6.26738	4.78581	0.00106161	0.0470158	-0.483414
TC1500008988.hg.1	GOLGA8A	23015	ENSG00000175265	golgin A8 family member A	15q14	1.32099	6.31964	4.81434	0.00102092	0.0462389	-0.444679
TC1300009956.hg.1	LACC1	144811	ENSG00000179630	laccase domain containing 1	13q14.11	1.31601	5.19663	4.83144	0.000997336	0.0461282	-0.421529
TC0800009752.hg.1	ASAH1	427	ENSG00000104763	N-acylsphingosine amidohydrolase 1	8p22	1.31237	8.90931	5.77351	0.000293542	0.0274987	0.781703
TC1900011858.hg.1	ZNF846	162993	ENSG00000196605	zinc finger protein 846	19p13.2	1.31155	4.02863	4.92679	0.000876168	0.0438668	-0.293289
TC1100007227.hg.1	HIPK3	10114	ENSG00000110422	homeodomain interacting protein kinase 3	11p13	1.30889	6.62974	5.03856	0.000754008	0.0417861	-0.144827
TC0400009322.hg.1	GALNT7	51809	ENSG00000109586	polypeptide N-acetylgalactosaminyltransferase 7	4q34.1	1.30759	7.06098	4.76722	0.00108907	0.0472003	-0.508729
TC1900007819.hg.1	ZNF302	55900	ENSG00000089335	zinc finger protein 302	19q13.11	1.306	5.93904	6.30664	0.000154975	0.0208132	1.4011
TC1400008452.hg.1	ADSS1	122622	ENSG00000185100	adenylosuccinate synthase 1	14q32.33	1.30567	5.3875	5.34691	0.00050291	0.0350249	0.254376
TC0100013602.hg.1	TMEM234	56063	ENSG00000160055	transmembrane protein 234	1p35.2	1.30485	5.94287	6.33185	0.000150501	0.0208132	1.42933
TC0800011211.hg.1	NIPAL2	79815	ENSG00000104361	NIPA like domain containing 2	8q22.2	1.30026	5.32331	5.46042	0.000434723	0.0327089	0.397495
TC1200010908.hg.1	STAT2	6773	ENSG00000170581	signal transducer and activator of transcription 2	12q13.3	1.29947	7.77778	5.78571	0.00028916	0.0273467	0.796372
TC0100015945.hg.1	THBS3	7059	ENSG00000169231	thrombospondin 3	1q22	1.2976	7.08166	5.23174	0.000584116	0.0367824	0.107052
TC0500008125.hg.1	RHOBTB3	22836	ENSG00000164292	Rho related BTB domain containing 3	5q15	1.29706	7.62475	4.97245	0.000823858	0.0434581	-0.232396
TC0800006975.hg.1	BMP1	649	ENSG00000168487	bone morphogenetic protein 1	8p21.3	1.29705	7.2069	5.78507	0.000289389	0.0273467	0.795598
TC1000009111.hg.1	WDR11	55717	ENSG00000120008	WD repeat domain 11	10q26.12	1.29417	6.47876	6.08941	0.000200158	0.0233005	1.15392
TC1400007265.hg.1	TMEM260	54916	ENSG00000070269	transmembrane protein 260	14q22.3	1.29279	6.49462	5.33174	0.000512871	0.0352294	0.235088
TC0500007890.hg.1	TENT2	167153	ENSG00000164329	terminal nucleotidyltransferase 2	5q14.1	1.28715	6.90583	6.06846	0.000205223	0.0236423	1.12971
TC0700012584.hg.1	UBE2H	7328	ENSG00000186591	ubiquitin conjugating enzyme E2 H	7q32.2	1.28118	9.25517	4.79483	0.00104856	0.0467096	-0.471155
TC1900006991.hg.1	SLC44A2	57153	ENSG00000129353	solute carrier family 44 member 2	19p13.2	1.2805	7.19115	6.07341	0.000204014	0.0236353	1.13543
TC1900008103.hg.1	PLD3	23646	ENSG00000105223	phospholipase D family member 3	19q13.2	1.27819	8.20141	6.14943	0.000186386	0.022345	1.22292
TC0200008291.hg.1	KDM3A	55818	ENSG00000115548	lysine demethylase 3A	2p11.2	1.27483	5.41414	4.93926	0.000861538	0.0437985	-0.276629
TC0300011899.hg.1	CBLB	868	ENSG00000114423	Cbl proto-oncogene B	3q13.11	1.27196	6.41845	5.98609	0.000226537	0.0244201	1.03386
TC0400009765.hg.1	MXD4	10608	ENSG00000123933	MAX dimerization protein 4	4p16.3	1.27128	8.82301	5.04859	0.000743979	0.0417861	-0.131598
TC0300008467.hg.1	ARHGAP31	57514	ENSG00000031081	Rho GTPase activating protein 31	3q13.32-q13.33	1.27117	7.87462	5.3071	0.000529508	0.0355459	0.203684
TC0300009471.hg.1	SKIL	6498	ENSG00000136603	SKI like proto-oncogene	3q26.2	1.26984	6.36365	5.96427	0.000232579	0.024581	1.0083
TC2100007072.hg.1	TTC3	7267	ENSG00000182670	tetratricopeptide repeat domain 3	21q22.13	1.26933	7.48081	5.36117	0.000493738	0.0348445	0.27247
TC0100015932.hg.1	PBXIP1	57326	ENSG00000163346	PBX homeobox interacting protein 1	1q21.3	1.2672	5.9695	5.38157	0.000480935	0.0344208	0.298292
TC0700008657.hg.1	LRRC17	10234	ENSG00000128606	leucine rich repeat containing 17	7q22.1	1.2671	5.42016	5.9854	0.000226724	0.0244201	1.03306
TC0600007310.hg.1	HCG11	493812	ENSG00000228223	HLA complex group 11	6p22.2	1.267	6.38215	5.43373	0.000449802	0.0331464	0.364028
TC0100015234.hg.1	SLC16A4	9122	ENSG00000168679	solute carrier family 16 member 4	1p13.3	1.26538	8.1488	5.20691	0.000603426	0.0374748	0.075006
TC1900011305.hg.1	ZNF83	55769	ENSG00000167766	zinc finger protein 83	19q13.41	1.26468	5.44611	4.92113	0.000882907	0.0438668	-0.30087
TC1700012310.hg.1	MFSD11	79157	ENSG00000092931	major facilitator superfamily domain containing 11	17q25.1-q25.2	1.26449	6.59191	5.42164	0.000456816	0.0335607	0.348835
TC0300011853.hg.1	SENP7	57337	ENSG00000138468	SUMO specific peptidase 7	3q12.3	1.26235	4.64841	5.30487	0.000531042	0.0355459	0.200838
TC0300013025.hg.1	BCHE	590	ENSG00000114200	butyrylcholinesterase	3q26.1	1.26063	4.94035	4.79452	0.00104901	0.0467096	-0.471576
TC0600012240.hg.1	LMBRD1	55788	ENSG00000168216	LMBR1 domain containing 1	6q13	1.26025	7.17394	5.11982	0.000676788	0.0392832	-0.0381428
TC1500010724.hg.1	GANC	2595	ENSG00000214013	glucosidase alpha, neutral C	15q15.1	1.25662	5.26462	4.93576	0.000865625	0.0438668	-0.281312
TC0500007915.hg.1	FAM151B	167555	ENSG00000152380	family with sequence similarity 151 member B	5q14.1	1.25205	4.30909	6.10719	0.000195966	0.0230351	1.17442
TC0300012187.hg.1	WDR5B	54554	ENSG00000196981	WD repeat domain 5B	3q21.1	1.25123	6.13236	5.11828	0.000678168	0.0392832	-0.0401521
TC0400006689.hg.1	MAN2B2	23324	ENSG00000013288	mannosidase alpha class 2B member 2	4p16.1	1.25046	7.61199	5.95316	0.000235721	0.0246964	0.995264
TC0100015258.hg.1	DRAM2	128338	ENSG00000156171	DNA damage regulated autophagy modulator 2	1p13.3	1.24898	7.06914	5.6059	0.000361614	0.0296388	0.57794
TC0200016624.hg.1	KIDINS220	57498	ENSG00000134313	kinase D interacting substrate 220	2p25.1	1.24859	7.53324	4.82403	0.00100749	0.0462389	-0.431561
TC1200011711.hg.1	GNPTAB	79158	ENSG00000111670	N-acetylglucosamine-1-phosphate transferase subunits alpha and beta	12q23.2	1.24157	7.43354	4.70893	0.00118022	0.0490341	-0.58843
TC1400006652.hg.1	ABHD4	63874	ENSG00000100439	abhydrolase domain containing 4, N-acyl phospholipase B	14q11.2	1.24154	5.83196	4.79773	0.00104441	0.0467096	-0.467224
TC0700010796.hg.1	VPS41	27072	ENSG00000006715	VPS41 subunit of HOPS complex	7p14.1	1.24108	8.5018	5.26	0.000562954	0.0362341	0.143396
TC2000007509.hg.1	CTSA	5476	ENSG00000064601	cathepsin A	20q13.12	1.24069	10.9246	5.53536	0.000395242	0.0313294	0.490862
TC0700008597.hg.1	CUX1	1523	ENSG00000257923	cut like homeobox 1	7q22.1	1.23455	8.01661	5.7332	0.000308533	0.0276922	0.733102
TC0500008589.hg.1	CHSY3	337876	ENSG00000198108	chondroitin sulfate synthase 3	5q23.3	1.23367	4.90353	4.81675	0.00101757	0.0462389	-0.441424
TC1000011659.hg.1	OGA	10724	ENSG00000198408	O-GlcNAcase	10q24.32	1.2336	5.42419	5.86896	0.000261108	0.0259996	0.895792
TC0600012059.hg.1	GSTA4	2941	ENSG00000170899	glutathione S-transferase alpha 4	6p12.2	1.233	6.04143	4.9818	0.000813572	0.0434581	-0.219974
TC0200007132.hg.1	YPEL5	51646	ENSG00000119801	yippee like 5	2p23.1	1.23221	9.1529	5.30171	0.000533222	0.0355668	0.196807
TC1700012460.hg.1	ABCA5	23461	ENSG00000154265	ATP binding cassette subfamily A member 5	17q24.3	1.23166	4.74108	5.50933	0.000408497	0.0319101	0.458529
TC0700013361.hg.1	ZNF713	349075	ENSG00000178665	zinc finger protein 713	7p11.2	1.23027	4.78836	5.97056	0.000230818	0.024581	1.01568
TC1700012191.hg.1	CD68	968	ENSG00000129226	CD68 molecule	17p13.1	1.22911	8.82354	4.9333	0.000868498	0.0438668	-0.284589
TC1300008702.hg.1	ELF1	1997	ENSG00000120690	E74 like ETS transcription factor 1	13q14.11	1.22835	8.02334	4.82262	0.00100943	0.0462389	-0.433474
TC0200010811.hg.1	CYP27A1	1593	ENSG00000135929	cytochrome P450 family 27 subfamily A member 1	2q35	1.22482	7.16621	5.50411	0.000411212	0.0319101	0.452035
TC1400009131.hg.1	MAP4K5	11183	ENSG00000012983	mitogen-activated protein kinase kinase kinase kinase 5	14q22.1	1.22323	7.19252	5.40493	0.000466711	0.0337728	0.327788
TC0200010182.hg.1	DUSP19	142679	ENSG00000162999	dual specificity phosphatase 19	2q32.1	1.22317	3.52413	4.83433	0.000993415	0.0460675	-0.417626
TC0200012261.hg.1	PRKD3	23683	ENSG00000115825	protein kinase D3	2p22.2	1.2231	6.38141	4.84763	0.000975556	0.0456465	-0.399658
TC1900009558.hg.1	ZNF558	148156	ENSG00000167785	zinc finger protein 558	19p13.2	1.22159	5.58792	5.43949	0.000446498	0.0330039	0.371265
TC0900010445.hg.1	NMRK1	54981	ENSG00000106733	nicotinamide riboside kinase 1	9q21.13	1.21989	4.39908	5.71401	0.000315963	0.0276922	0.709869
TC0800008300.hg.1	CPQ	10404	ENSG00000104324	carboxypeptidase Q	8q22.1	1.21681	6.13717	5.21952	0.000593532	0.0371489	0.0912967
TC0500013360.hg.1	CDKL3	51265	ENSG00000006837	cyclin dependent kinase like 3	5q31.1	1.21647	4.8029	5.54325	0.000391316	0.0311206	0.500643
TC0900011803.hg.1	SETX	23064	ENSG00000107290	senataxin	9q34.13	1.2157	5.52809	5.87776	0.000258322	0.0259366	0.906232
TC1600007116.hg.1	IQCK	124152	ENSG00000174628	IQ motif containing K	16p12.3	1.21493	6.56495	5.15257	0.00064813	0.0390381	0.00454394
TC1700012440.hg.1	RNFT1	51136	ENSG00000189050	ring finger protein, transmembrane 1	17q23.1	1.21454	6.55322	4.85327	0.000968087	0.04561	-0.392046
TC0500013211.hg.1	APC	324	ENSG00000134982	APC regulator of WNT signaling pathway	5q22.2	1.21394	6.92693	5.03791	0.000754664	0.0417861	-0.145686
TC0300008565.hg.1	LINC02035	100129550	ENSG00000273033	long intergenic non-protein coding RNA 2035	3q21.1	1.21314	3.46598	4.71773	0.00116595	0.0488016	-0.576368
TC0100008289.hg.1	OSBPL9	114883	ENSG00000117859	oxysterol binding protein like 9	1p32.3	1.21188	8.01845	5.36218	0.000493097	0.0348445	0.273749
TC0100008588.hg.1	EFCAB7	84455	ENSG00000203965	EF-hand calcium binding domain 7	1p31.3	1.20913	4.24917	5.71231	0.00031663	0.0276922	0.707811
TC0600008468.hg.1	FAM135A	57579	ENSG00000082269	family with sequence similarity 135 member A	6q13	1.20841	4.18334	5.79796	0.000284834	0.0272467	0.811067
TC0100011463.hg.1	SYT14	255928	ENSG00000143469	synaptotagmin 14	1q32.2	1.20778	5.54177	5.47766	0.000425274	0.0323275	0.419057
TC1700009528.hg.1	CXCL16	58191	ENSG00000161921	C-X-C motif chemokine ligand 16	17p13.2	1.20747	6.16426	5.22946	0.000585858	0.0367824	0.104118
TC1000010737.hg.1	RHOBTB1	9886	ENSG00000072422	Rho related BTB domain containing 1	10q21.2	1.20674	5.4951	5.46036	0.000434759	0.0327089	0.397414
TC1400009100.hg.1	NEMF	9147	ENSG00000165525	nuclear export mediator factor	14q21.3	1.20664	5.09172	5.77108	0.000294422	0.0274987	0.778785
TC1400010778.hg.1	TRIP11	9321	ENSG00000100815	thyroid hormone receptor interactor 11	14q32.12	1.20456	5.16397	5.2725	0.000553861	0.0357812	0.159429
TC1000010849.hg.1	SLC25A16	8034	ENSG00000122912	solute carrier family 25 member 16	10q21.3	1.2041	5.88963	5.84998	0.000267231	0.0263233	0.873223
TC1600007829.hg.1	CYLD	1540	ENSG00000083799	CYLD lysine 63 deubiquitinase	16q12.1	1.20175	6.29439	5.79444	0.00028607	0.0272467	0.806848
TC0900008316.hg.1	FKTN	2218	ENSG00000106692	fukutin	9q31.2	1.19908	5.47925	5.13963	0.000659294	0.0392272	-0.0123031
TC1300007845.hg.1	CLYBL	171425	ENSG00000125246	citramalyl-CoA lyase	13q32.3	1.19697	4.62362	5.61257	0.000358599	0.029492	0.586133
TC0X00011126.hg.1	GABRA3	2556	ENSG00000011677	gamma-aminobutyric acid type A receptor subunit alpha3	Xq28	1.19362	6.56278	5.14324	0.000656158	0.0392272	-0.00759904
TC0900006758.hg.1	DENND4C	55667	ENSG00000137145	DENN domain containing 4C	9p22.1	1.193	5.36882	4.87621	0.000938337	0.0449525	-0.361139
TC1400009714.hg.1	TMED10	10972	ENSG00000170348	transmembrane p24 trafficking protein 10	14q24.3	1.19074	9.24617	4.72945	0.00114723	0.0484231	-0.560314
TC1000008904.hg.1	PDCD4	27250	ENSG00000150593	programmed cell death 4	10q25.2	1.18926	7.20427	5.7773	0.000292172	0.0274987	0.786266
TC1700008328.hg.1	STXBP4	252983	ENSG00000166263	syntaxin binding protein 4	17q22	1.18846	4.87081	5.61985	0.000355341	0.0294249	0.595065
TC1000009400.hg.1	LRRC27	80313	ENSG00000148814	leucine rich repeat containing 27	10q26.3	1.18656	5.08067	4.86482	0.000952986	0.0452941	-0.376478
TC0500007237.hg.1	CARD6	84674	ENSG00000132357	caspase recruitment domain family member 6	5p13.1	1.18367	5.08027	5.63167	0.000350116	0.0292943	0.609556
TC1100009306.hg.1	SC5D	6309	ENSG00000109929	sterol-C5-desaturase	11q23.3-q24.1	1.18356	5.49552	5.30844	0.000528585	0.0355459	0.205401
TC0100008977.hg.1	GBP1P1	400759	ENSG00000225492	guanylate binding protein 1 pseudogene 1	1p22.2	1.18156	5.1696	5.23464	0.000581906	0.0367824	0.110786
TC1600009162.hg.1	HCFC1R1	54985	ENSG00000103145	host cell factor C1 regulator 1	16p13.3	1.17713	7.18853	4.7707	0.00108387	0.0472003	-0.503985
TC1900007950.hg.1	ZNF567	163081	ENSG00000189042	zinc finger protein 567	19q13.12	1.1735	4.91739	5.6771	0.000330803	0.0283919	0.665031
TC0900009437.hg.1	AK3	50808	ENSG00000147853	adenylate kinase 3	9p24.1	1.1718	7.06201	5.27371	0.000552985	0.0357812	0.160987
TC0600014258.hg.1	HLA-B	3106	ENSG00000234745	major histocompatibility complex, class I, B	6p21.33	1.17147	9.35529	5.12799	0.000669509	0.0392832	-0.0274723
TC1700007997.hg.1	GRN	2896	ENSG00000030582	granulin precursor	17q21.31	1.17063	9.84125	5.35821	0.000495632	0.0348445	0.268707
TC1000008081.hg.1	KAT6B	23522	ENSG00000156650	lysine acetyltransferase 6B	10q22.2	1.1703	5.52461	5.18342	0.000622321	0.0378688	0.0446148
TC1000008221.hg.1	TMEM254	80195	ENSG00000133678	transmembrane protein 254	10q22.3	1.16698	5.78643	5.50238	0.000412113	0.0319101	0.449889
TC1900011668.hg.1	ZNF763	284390	ENSG00000197054	zinc finger protein 763	19p13.2	1.16483	4.33717	5.454	0.0004383	0.0327089	0.389455
TC1600008189.hg.1	PLA2G15	23659	ENSG00000103066	phospholipase A2 group XV	16q22.1	1.16477	8.57847	5.40871	0.000464456	0.0337108	0.332547
TC0100010043.hg.1	S100A1	6271	ENSG00000160678	S100 calcium binding protein A1	1q21.3	1.16458	7.30995	5.41253	0.000462184	0.033666	0.337362
TC1400010584.hg.1	IRF9	10379	ENSG00000213928	interferon regulatory factor 9	14q12	1.15926	7.10042	4.87903	0.000934747	0.0449525	-0.357344
TC1000009152.hg.1	HTRA1	5654	ENSG00000166033	HtrA serine peptidase 1	10q26.13	1.15925	6.80933	5.03782	0.00075475	0.0417861	-0.145799
TC0600011162.hg.1	ZNF322	79692	ENSG00000181315	zinc finger protein 322	6p22.2	1.15784	5.34191	4.92378	0.000879743	0.0438668	-0.297318
TC0900007733.hg.1	IDNK	414328	ENSG00000148057	IDNK gluconokinase	9q21.32	1.15458	4.55955	5.31288	0.00052555	0.0355459	0.211066
TC1000008881.hg.1	MXI1	4601	ENSG00000119950	MAX interactor 1, dimerization protein	10q25.2	1.15269	7.82896	4.76837	0.00108735	0.0472003	-0.507156
TC0700009083.hg.1	AHCYL2	23382	ENSG00000158467	adenosylhomocysteinase like 2	7q32.1	1.15244	6.84971	5.00615	0.000787423	0.0428319	-0.187678
TC1700010814.hg.1	ASB16-AS1	339201	ENSG00000267080	ASB16 antisense RNA 1	17q21.31	1.15106	5.47554	5.33131	0.000513156	0.0352294	0.234541
TC0900008865.hg.1	CERCAM	51148	ENSG00000167123	cerebral endothelial cell adhesion molecule	9q34.11	1.15057	7.96846	5.16722	0.000635731	0.038394	0.023593
TC1800006841.hg.1	MIB1	57534	ENSG00000101752	MIB E3 ubiquitin protein ligase 1	18q11.2	1.14987	5.53508	4.95364	0.00084499	0.0437985	-0.257444
TC0300014050.hg.1	NPHP3	27031	ENSG00000113971	nephrocystin 3	3q22.1	1.14789	5.14211	5.33321	0.000511896	0.0352294	0.236959
TC0300009289.hg.1	LEKR1	389170	ENSG00000197980	leucine, glutamate and lysine rich 1	3q25.31	1.14762	2.98331	5.03477	0.00075784	0.0417887	-0.149835
TC1000008585.hg.1	MARVELD1	83742	ENSG00000155254	MARVEL domain containing 1	10q24.2	1.14488	7.6363	4.95355	0.000845088	0.0437985	-0.257559
TC0300010933.hg.1	FYCO1	79443	ENSG00000163820	FYVE and coiled-coil domain autophagy adaptor 1	3p21.31	1.14444	7.46793	4.77377	0.00107931	0.0472003	-0.499803
TC1200007959.hg.1	MON2	23041	ENSG00000061987	MON2 homolog, regulator of endosome-to-Golgi trafficking	12q14.1	1.14187	6.61014	4.87327	0.000942091	0.0449824	-0.365093
TC0300013854.hg.1	NXPE3	91775	ENSG00000144815	neurexophilin and PC-esterase domain family member 3	3q12.3	1.14124	6.04802	4.82687	0.00100359	0.0461516	-0.427719
TC2000009250.hg.1	PLTP	5360	ENSG00000100979	phospholipid transfer protein	20q13.12	1.14082	7.95036	5.50527	0.000410604	0.0319101	0.453485
TC0600011661.hg.1	STK38	11329	ENSG00000112079	serine/threonine kinase 38	6p21.31	1.13805	6.82678	5.33995	0.000507458	0.0351711	0.245523
TC0100010735.hg.1	RASAL2	9462	ENSG00000075391	RAS protein activator like 2	1q25.2	1.1367	7.06447	5.31933	0.000521178	0.0354769	0.219284
TC0100011316.hg.1	NFASC	23114	ENSG00000163531	neurofascin	1q32.1	1.13667	5.00875	5.25874	0.000563879	0.0362341	0.141779
TC0500013245.hg.1	PCDHB9	56127	ENSG00000177839	protocadherin beta 9	5q31.3	1.13665	6.33367	4.87963	0.000933987	0.0449525	-0.356538
TC1300006503.hg.1	IFT88	8100	ENSG00000032742	intraflagellar transport 88	13q12.11	1.13603	4.70464	4.80734	0.00103074	0.0465127	-0.454169
TC1500007645.hg.1	MAP2K5	5607	ENSG00000137764	mitogen-activated protein kinase kinase 5	15q23	1.13297	5.46518	4.74847	0.00111753	0.0478936	-0.534302
TC0700013583.hg.1	MTERF1	7978	ENSG00000127989	mitochondrial transcription termination factor 1	7q21.2	1.13055	5.47127	5.32497	0.000517384	0.0353184	0.226471
TC1000011669.hg.1	LDB1	8861	ENSG00000198728	LIM domain binding 1	10q24.32	1.1297	9.63505	5.50906	0.000408636	0.0319101	0.458195
TC0100014127.hg.1	SPATA6	54558	ENSG00000132122	spermatogenesis associated 6	1p33	1.12929	5.93103	4.7621	0.00109676	0.0473336	-0.515704
TC0100011692.hg.1	MIA3	375056	ENSG00000154305	MIA SH3 domain ER export factor 3	1q41	1.12631	6.68748	4.69917	0.00119628	0.0495077	-0.601834
TC0700010216.hg.1	ZNF12	7559	ENSG00000164631	zinc finger protein 12	7p22.1	1.12589	5.29839	4.84308	0.000981623	0.0458104	-0.405798
TC0600007852.hg.1	C6orf89	221477	ENSG00000198663	chromosome 6 open reading frame 89	6p21.2	1.12265	8.83156	5.27397	0.000552799	0.0357812	0.161318
TC0900010922.hg.1	ZNF510	22869	ENSG00000081386	zinc finger protein 510	9q22.33	1.11974	5.67242	4.76838	0.00108733	0.0472003	-0.507139
TC0100018502.hg.1	GBA	2629	ENSG00000177628	glucosylceramidase beta	1q22	1.11877	9.75221	4.92451	0.000878873	0.0438668	-0.296339
TC0300012208.hg.1	HACD2	201562	ENSG00000206527	3-hydroxyacyl-CoA dehydratase 2	3q21.1	1.11636	8.78072	5.10485	0.000690349	0.0398832	-0.0577228
TC1300008468.hg.1	SLC46A3	283537	ENSG00000139508	solute carrier family 46 member 3	13q12.3	1.11594	4.74683	4.9023	0.000905702	0.0443895	-0.326097
TC0500007114.hg.1	RAI14	26064	ENSG00000039560	retinoic acid induced 14	5p13.2	1.11216	8.49345	4.87076	0.000945309	0.045018	-0.368468
TC1100010688.hg.1	PHF21A	51317	ENSG00000135365	PHD finger protein 21A	11p11.2	1.11063	7.00978	4.9673	0.000829594	0.0434581	-0.239258
TC0400008093.hg.1	PKD2	5311	ENSG00000118762	polycystin 2, transient receptor potential cation channel	4q22.1	1.11063	6.37604	4.942	0.000858354	0.0437985	-0.272967
TC0500012567.hg.1	FAXDC2	10826	ENSG00000170271	fatty acid hydroxylase domain containing 2	5q33.2	1.10739	7.18281	5.00413	0.000789557	0.0428512	-0.190352
TC1100009301.hg.1	TBCEL	219899	ENSG00000154114	tubulin folding cofactor E like	11q23.3	1.10599	7.33205	5.32646	0.000516385	0.0353184	0.228372
TC0100006801.hg.1	NMNAT1	64802	ENSG00000173614	nicotinamide nucleotide adenylyltransferase 1	1p36.22	1.10378	5.59669	5.05858	0.000734143	0.0414301	-0.118452
TC0100016447.hg.1	RC3H1	149041	ENSG00000135870	ring finger and CCCH-type domains 1	1q25.1	1.10109	6.18779	4.82857	0.00100126	0.0461516	-0.425416
TC0400011464.hg.1	MANBA	4126	ENSG00000109323	mannosidase beta	4q24	1.10054	6.91169	5.08041	0.000713113	0.0406238	-0.0897505
TC0X00010566.hg.1	PLS3-AS1	101927352	ENSG00000271826	PLS3 antisense RNA 1	Xq23	1.09487	3.89141	4.92516	0.000878106	0.0438668	-0.295476
TC0900010937.hg.1	ZNF322	79692	ENSG00000181315	zinc finger protein 322	6p22.2	1.09401	5.51868	5.30494	0.000530989	0.0355459	0.200936
TC2000007687.hg.1	LINC01270	284751	ENSG00000203999	long intergenic non-protein coding RNA 1270	20q13.13	1.09334	4.67267	5.15081	0.000649636	0.0390381	0.0022546
TC1500008893.hg.1	MTMR10	54893	ENSG00000166912	myotubularin related protein 10	15q13.3	1.08903	5.98462	5.03935	0.00075321	0.0417861	-0.143781
TC0300006566.hg.1	CRELD1	78987	ENSG00000163703	cysteine rich with EGF like domains 1	3p25.3	1.08625	6.0418	4.7372	0.00113503	0.0481845	-0.549708
TC0200014170.hg.1	MAP3K2	10746	ENSG00000169967	mitogen-activated protein kinase kinase kinase 2	2q14.3	1.0855	6.60744	4.94896	0.000850338	0.0437985	-0.263685
TC0X00006476.hg.1	CD99P1	401577	ENSG00000223773	CD99 molecule pseudogene 1	X	1.08529	4.03027	4.76481	0.00109268	0.0472715	-0.512003
TC1600011315.hg.1	FAM234A	83986	ENSG00000167930	family with sequence similarity 234 member A	16p13.3	1.08445	8.92318	5.19092	0.000616217	0.0376878	0.0543311
TC0800007460.hg.1	HGSNAT	138050	ENSG00000165102	heparan-alpha-glucosaminide N-acetyltransferase	8p11.21-p11.1	1.08276	8.1059	4.90667	0.000900352	0.0442771	-0.320234
TC0X00011102.hg.1	CD99L2	83692	ENSG00000102181	CD99 molecule like 2	Xq28	1.0827	7.90199	4.8728	0.000942694	0.0449824	-0.365725
TC0500010932.hg.1	SGTB	54557	ENSG00000197860	small glutamine rich tetratricopeptide repeat co-chaperone beta	5q12.3	1.07939	6.16831	5.21343	0.000598284	0.0373336	0.0834391
TC0700008747.hg.1	HBP1	26959	ENSG00000105856	HMG-box transcription factor 1	7q22.3	1.07775	8.90641	4.72761	0.00115015	0.0484531	-0.562833
TC1500010369.hg.1	MFGE8	4240	ENSG00000140545	milk fat globule EGF and factor V/VIII domain containing	15q26.1	1.07318	10.1764	5.08473	0.000709034	0.0404872	-0.0840865
TC0X00006671.hg.1	MOSPD2	158747	ENSG00000130150	motile sperm domain containing 2	Xp22.2	1.07251	6.54397	4.94001	0.000860665	0.0437985	-0.275627
TC1000011485.hg.1	PDLIM1	9124	ENSG00000107438	PDZ and LIM domain 1	10q23.33	1.07219	7.02903	5.16736	0.000635612	0.038394	0.0237776
TC0700007137.hg.1	BBS9	27241	ENSG00000122507	Bardet-Biedl syndrome 9	7p14.3	1.07073	6.36027	4.99531	0.000798946	0.0431664	-0.202038
TC0700011948.hg.1	FAM200A	221786	ENSG00000221909	family with sequence similarity 200 member A	7q22.1	1.06808	4.70499	5.1682	0.000634915	0.038394	0.0248602
TC0300013719.hg.1	CEP19	84984	ENSG00000174007	centrosomal protein 19	3q29	1.06679	5.42728	4.79341	0.00105061	0.0467096	-0.473092
TC0900012139.hg.1	PGM5	5239	ENSG00000154330	phosphoglucomutase 5	9q21.11	1.06645	5.44997	5.07489	0.000718366	0.0407305	-0.096997
TC0100009195.hg.1	SLC35A3	23443	ENSG00000117620	solute carrier family 35 member A3	1p21.2	1.0662	6.5742	4.72139	0.00116007	0.0487513	-0.571346
TC1000010411.hg.1	ZNF33B	7582	ENSG00000196693	zinc finger protein 33B	10q11.21	1.0654	5.75775	5.09583	0.000698656	0.0400845	-0.0695291
TC1300007549.hg.1	CLN5	1203	ENSG00000102805	CLN5 intracellular trafficking protein	13q22.3	1.06443	6.86538	4.81769	0.00101626	0.0462389	-0.440152
TC0400012818.hg.1	CCNG2	901	ENSG00000138764	cyclin G2	4q21.1	1.05429	7.57184	4.97826	0.00081745	0.0434581	-0.224676
TC0400012381.hg.1	NEK1	4750	ENSG00000137601	NIMA related kinase 1	4q33	1.05128	6.60902	4.8519	0.000969896	0.04561	-0.393895
TC0600013258.hg.1	AHI1	54806	ENSG00000135541	Abelson helper integration site 1	6q23.3	1.05078	4.82934	4.75427	0.00110864	0.0477051	-0.52638
TC1900008245.hg.1	ZNF221	7638	ENSG00000159905	zinc finger protein 221	19q13.31	1.05032	4.8801	4.97896	0.000816681	0.0434581	-0.223744
TC0300011094.hg.1	RBM5-AS1	100775107	ENSG00000281691	RBM5 antisense RNA 1	3p21.31	1.05004	3.80252	5.03665	0.000755936	0.0417861	-0.14735
TC1400009538.hg.1	DCAF5	8816	ENSG00000139990	DDB1 and CUL4 associated factor 5	14q24.1	1.04969	7.08896	5.03064	0.00076203	0.0419238	-0.155283
TC0500007673.hg.1	RAD17	5884	ENSG00000152942	RAD17 checkpoint clamp loader component	5q13.2	1.04849	6.54035	4.88202	0.000930959	0.0449525	-0.353324
TC0200014990.hg.1	CIR1	9541	ENSG00000138433	corepressor interacting with RBPJ, CIR1	2q31.1	1.04727	7.17335	4.79691	0.00104558	0.0467096	-0.46833
TC0200012307.hg.1	SOS1	6654	ENSG00000115904	SOS Ras/Rac guanine nucleotide exchange factor 1	2p22.1	1.04681	6.61171	4.90981	0.000896525	0.0442696	-0.316018
TC1900006932.hg.1	ZNF559-ZNF177	100529215	ENSG00000270011	ZNF559-ZNF177 readthrough	19p13.2	1.04374	6.09335	4.82757	0.00100263	0.0461516	-0.426769
TC0600007495.hg.1	HLA-A	3105	ENSG00000206503	major histocompatibility complex, class I, A	6p22.1	1.04039	9.99556	4.71578	0.00116909	0.0488016	-0.579035
TC0400007422.hg.1	ATP10D	57205	ENSG00000145246	ATPase phospholipid transporting 10D (putative)	4p12	1.03922	5.24574	4.83382	0.000994111	0.0460675	-0.41832
TC1600007030.hg.1	NPIPA7	101059938	ENSG00000214967	nuclear pore complex interacting protein family member A7	16p13.11	1.03669	6.94371	4.92865	0.000873974	0.0438668	-0.290809
TC1200011719.hg.1	WASHC3	51019	ENSG00000120860	WASH complex subunit 3	12q23.2	1.03563	7.72065	5.0109	0.000782426	0.0428319	-0.181386
TC0100007784.hg.1	AGO4	192670	ENSG00000134698	argonaute RISC component 4	1p34.3	1.03395	4.58313	5.04774	0.000744822	0.0417861	-0.132717
TC1100011811.hg.1	CCDC90B	60492	ENSG00000137500	coiled-coil domain containing 90B	11q14.1	1.03233	8.32368	4.97149	0.00082492	0.0434581	-0.233671
TC0700012701.hg.1	CNOT4	4850	ENSG00000080802	CCR4-NOT transcription complex subunit 4	7q33	1.0291	6.32301	4.76125	0.00109804	0.0473336	-0.516859
TC0200013610.hg.1	REV1	51455	ENSG00000135945	REV1 DNA directed polymerase	2q11.2	1.02867	4.6836	4.92132	0.000882676	0.0438668	-0.300611
TC0100008803.hg.1	MIGA1	374986	ENSG00000180488	mitoguardin 1	1p31.1	1.02744	6.25456	4.9477	0.000851785	0.0437985	-0.265366
TC0200016703.hg.1	CHMP3	51652	ENSG00000115561	charged multivesicular body protein 3	2p11.2	1.027	9.28411	4.87689	0.000937471	0.0449525	-0.360225
TC1200011245.hg.1	PTPRB	5787	ENSG00000127329	protein tyrosine phosphatase receptor type B	12q15	1.02496	3.6733	4.97682	0.000819033	0.0434581	-0.226589
TC0600007480.hg.1	HLA-F	3134	ENSG00000204642	major histocompatibility complex, class I, F	6p22.1	1.02343	8.8114	4.97705	0.000818779	0.0434581	-0.226282
TC0100011400.hg.1	PFKFB2	5208	ENSG00000123836	6-phosphofructo-2-kinase/fructose-2,6-biphosphatase 2	1q32.1	1.01954	5.21775	4.84938	0.000973231	0.0456264	-0.397295
TC0700011835.hg.1	PON2	5445	ENSG00000105854	paraoxonase 2	7q21.3	1.01933	9.38771	4.81356	0.00102201	0.0462389	-0.445739
TC1200007051.hg.1	PYROXD1	79912	ENSG00000121350	pyridine nucleotide-disulphide oxidoreductase domain 1	12p12.1	1.0189	5.32154	4.94882	0.000850505	0.0437985	-0.263879
TC0700006890.hg.1	IL6	3569	ENSG00000136244	interleukin 6	7p15.3	1.01777	4.83444	4.95302	0.000845701	0.0437985	-0.258276
TC1800007071.hg.1	ZNF397	84307	ENSG00000186812	zinc finger protein 397	18q12.2	1.01665	6.36962	4.85498	0.000965832	0.04561	-0.389737
TC0300008824.hg.1	ATP2C1	27032	ENSG00000017260	ATPase secretory pathway Ca2+ transporting 1	3q22.1	1.01483	8.20216	4.71486	0.00117057	0.0488016	-0.58029
TC0700009333.hg.1	UBN2	254048	ENSG00000157741	ubinuclein 2	7q34	1.01093	6.63056	4.74798	0.00111829	0.0478936	-0.534975
TC0300011324.hg.1	FHIT	2272	ENSG00000189283	fragile histidine triad diadenosine triphosphatase	3p14.2	1.0012	4.60778	4.7378	0.00113408	0.0481845	-0.548881
TC1300007696.hg.1	MIR622	693207	ENSG00000283783	microRNA 622	13q31.3	-1.03623	5.4831	-4.74753	0.00111898	0.0478936	-0.535589
TC0100015698.hg.1	H3C13	653604	ENSG00000183598	H3 clustered histone 13	1q21.2	-1.05267	8.44259	-5.14115	0.000657967	0.0392272	-0.010315
TC1200008642.hg.1	PARPBP	55010	ENSG00000185480	PARP1 binding protein	12q23.2	-1.0561	6.19434	-4.87715	0.000937135	0.0449525	-0.35987
TC0300007257.hg.1	CCR5	1234	ENSG00000160791	C-C motif chemokine receptor 5	3p21.31	-1.06104	2.85617	-4.69702	0.00119984	0.0495077	-0.604784
TC1300006847.hg.1	RFC3	5983	ENSG00000133119	replication factor C subunit 3	13q13.2	-1.07582	7.1764	-4.6981	0.00119805	0.0495077	-0.603306
TC0600014369.hg.1	LINC00473	90632	ENSG00000112541	long intergenic non-protein coding RNA 473	6q27	-1.0794	5.27052	-5.18647	0.000619831	0.0378128	0.0485664
TC1300009088.hg.1	DIAPH3	81624	ENSG00000139734	diaphanous related formin 3	13q21.2	-1.08973	5.8394	-5.29391	0.000538648	0.0355668	0.186843
TC0300009337.hg.1	SMC4	10051	ENSG00000113810	structural maintenance of chromosomes 4	3q25.33	-1.10582	8.66991	-5.37828	0.000482974	0.0344326	0.294136
TC0100018440.hg.1	STIL	6491	ENSG00000123473	STIL centriolar assembly protein	1p33	-1.11067	5.27278	-4.72064	0.00116128	0.0487513	-0.57238
TC1200006627.hg.1	NCAPD2	9918	ENSG00000010292	non-SMC condensin I complex subunit D2	12p13.31	-1.11128	7.69865	-5.28623	0.000544056	0.0356253	0.177011
TC0600007378.hg.1	H4C11	8363	ENSG00000197238	H4 clustered histone 11	6p22.1	-1.11133	10.2473	-5.41271	0.000462077	0.033666	0.337589
TC0100017084.hg.1	CTSE	1510	ENSG00000196188	cathepsin E	1q32.1	-1.11218	5.26499	-5.22908	0.000586149	0.0367824	0.10363
TC0600007284.hg.1	H4C5	8367	ENSG00000276966	H4 clustered histone 5	6p22.2	-1.11229	11.8817	-5.19485	0.000613047	0.0375893	0.0594144
TC1600008567.hg.1	CENPN	55839	ENSG00000166451	centromere protein N	16q23.2	-1.11774	7.55391	-4.89727	0.0009119	0.0444909	-0.332847
TC1100006644.hg.1	RRM1	6240	ENSG00000167325	ribonucleotide reductase catalytic subunit M1	11p15.4	-1.1216	8.82915	-5.21178	0.000599581	0.0373336	0.081305
TC2000008279.hg.1	PCNA	5111	ENSG00000132646	proliferating cell nuclear antigen	20p12.3	-1.12584	8.75754	-4.77418	0.0010787	0.0472003	-0.499242
TC1900010864.hg.1	KCNN4	3783	ENSG00000104783	potassium calcium-activated channel subfamily N member 4	19q13.31	-1.12611	8.02847	-4.73886	0.00113243	0.0481845	-0.547437
TC0100017094.hg.1	FAM72A	729533	ENSG00000196550	family with sequence similarity 72 member A	1q32.1	-1.12814	6.11699	-4.85715	0.000962987	0.0455896	-0.386815
TC1200008041.hg.1	HMGA2	8091	ENSG00000149948	high mobility group AT-hook 2	12q14.3	-1.13269	6.98674	-4.78403	0.00106421	0.0470158	-0.485837
TC0300011154.hg.1	POC1A	25886	ENSG00000164087	POC1 centriolar protein A	3p21.2	-1.13336	6.20021	-4.78328	0.0010653	0.0470158	-0.486854
TC0300010228.hg.1	FANCD2OS	115795	ENSG00000163705	FANCD2 opposite strand	3p25.3	-1.14463	4.21786	-4.85872	0.000960931	0.0455818	-0.384699
TC0100014543.hg.1	DEPDC1	55635	ENSG00000024526	DEP domain containing 1	1p31.3	-1.14639	5.35143	-5.19627	0.000611902	0.0375893	0.0612571
TC0300009524.hg.1	ECT2	1894	ENSG00000114346	epithelial cell transforming 2	3q26.31	-1.15536	5.43597	-5.12495	0.000672214	0.0392832	-0.0314504
TC0900011650.hg.1	DYNC2I2	89891	ENSG00000119333	dynein 2 intermediate chain 2	9q34.11	-1.15538	7.98477	-4.90179	0.000906321	0.0443895	-0.326773
TC0100009876.hg.1	H2AC18	8337	ENSG00000203812	H2A clustered histone 18	1q21.2	-1.15945	10.1992	-4.84216	0.00098286	0.0458104	-0.407046
TC1100010418.hg.1	KIF18A	81930	ENSG00000121621	kinesin family member 18A	11p14.1	-1.17838	5.42592	-5.28385	0.00054574	0.0356387	0.17397
TC0700007580.hg.1	LINC01445	102723605	ENSG00000231427	long intergenic non-protein coding RNA 1445	7p11.2	-1.18045	3.26168	-4.94203	0.000858328	0.0437985	-0.272937
TC0600012038.hg.1	MCM3	4172	ENSG00000112118	minichromosome maintenance complex component 3	6p12.2	-1.18661	7.36461	-4.772	0.00108194	0.0472003	-0.502212
TC0300013447.hg.1	RFC4	5984	ENSG00000163918	replication factor C subunit 4	3q27.3	-1.18856	7.88059	-5.14536	0.000654325	0.0392221	-0.00484048
TC0100018482.hg.1	H2AC19	723790	ENSG00000272196	H2A clustered histone 19	1q21.2	-1.19774	10.0557	-4.90798	0.000898758	0.0442771	-0.31848
TC1100010290.hg.1	E2F8	79733	ENSG00000129173	E2F transcription factor 8	11p15.1	-1.19843	3.6713	-5.29379	0.000538734	0.0355668	0.186686
TC1000008482.hg.1	CEP55	55165	ENSG00000138180	centrosomal protein 55	10q23.33	-1.21415	5.05505	-5.73175	0.000309088	0.0276922	0.731348
TC0300010476.hg.1	SGO1	151648	ENSG00000129810	shugoshin 1	3p24.3	-1.22072	5.89094	-4.7343	0.00113957	0.0482605	-0.553668
TC0100017957.hg.1	PLD5	200150	ENSG00000180287	phospholipase D family member 5	1q43	-1.22133	3.06414	-5.24877	0.000571261	0.0362429	0.128971
TC0100015550.hg.1	FAM72C	554282	ENSG00000263513	family with sequence similarity 72 member C	1q21.1	-1.22481	7.03278	-5.67642	0.000331083	0.0283919	0.664204
TC0100016891.hg.1	KIF14	9928	ENSG00000118193	kinesin family member 14	1q32.1	-1.23504	4.87804	-5.67202	0.000332902	0.0284466	0.658851
TC0300011943.hg.1	CIP2A	57650	ENSG00000163507	cellular inhibitor of PP2A	3q13.13	-1.23899	5.68435	-5.99121	0.000225142	0.0244201	1.03986
TC0600007565.hg.1	TCF19	6941	ENSG00000137310	transcription factor 19	6p21.33	-1.24115	5.91016	-5.04462	0.000747931	0.0417861	-0.136832
TC0600007274.hg.1	H2BC5	3017	ENSG00000158373	H2B clustered histone 5	6p22.2	-1.25654	8.71173	-5.13044	0.000667351	0.0392832	-0.0242866
TC0100011581.hg.1	CENPF	1063	ENSG00000117724	centromere protein F	1q41	-1.26753	6.47963	-5.48708	0.000420209	0.0320436	0.430809
TC1700009870.hg.1	UBE2S	27338	ENSG00000108106	ubiquitin conjugating enzyme E2 S	19q13.42	-1.27333	6.87547	-6.03359	0.000213965	0.02387	1.08927
TC0800007416.hg.1	GINS4	84296	ENSG00000147536	GINS complex subunit 4	8p11.21	-1.27809	6.08905	-5.00711	0.000786406	0.0428319	-0.1864
TC0200008627.hg.1	NPAS2	4862	ENSG00000170485	neuronal PAS domain protein 2	2q11.2	-1.28449	9.33598	-4.93482	0.000866716	0.0438668	-0.282558
TC0100017617.hg.1	H2AW	92815	ENSG00000181218	H2A.W histone	1q42.13	-1.2855	6.34304	-5.82405	0.000275855	0.0265892	0.842284
TC0600007748.hg.1	HMGA1	3159	ENSG00000137309	high mobility group AT-hook 1	6p21.31	-1.28566	9.52369	-5.44298	0.000444514	0.0329583	0.375636
TC0700013290.hg.1	NCAPG2	54892	ENSG00000146918	non-SMC condensin II complex subunit G2	7q36.3	-1.28649	6.429	-5.35168	0.000499822	0.0349108	0.260431
TC1100010003.hg.1	CYB5R2	51700	ENSG00000166394	cytochrome b5 reductase 2	11p15.4	-1.28909	7.09276	-5.58046	0.000373371	0.0303349	0.546622
TC0500009320.hg.1	HMMR	3161	ENSG00000072571	hyaluronan mediated motility receptor	5q34	-1.28955	5.22709	-5.55311	0.000386471	0.0309395	0.51285
TC1200008873.hg.1	SH2B3	10019	ENSG00000111252	SH2B adaptor protein 3	12q24.12	-1.2917	6.72418	-5.45644	0.000436936	0.0327089	0.392512
TC1700012285.hg.1	PRR11	55771	ENSG00000068489	proline rich 11	17q22	-1.29306	7.68381	-6.10809	0.000195756	0.0230351	1.17546
TC0600013602.hg.1	FBXO5	26271	ENSG00000112029	F-box protein 5	6q25.2	-1.2938	5.35389	-5.13693	0.00066165	0.0392704	-0.0158219
TC1100013165.hg.1	SLC43A3	29015	ENSG00000134802	solute carrier family 43 member 3	11q12.1	-1.29862	9.34262	-5.93675	0.000240451	0.0250828	0.975958
TC1200010650.hg.1	RACGAP1	29127	ENSG00000161800	Rac GTPase activating protein 1	12q13.12	-1.31036	8.45694	-5.72929	0.00031003	0.0276922	0.728379
TC0600008697.hg.1	NT5E	4907	ENSG00000135318	5'-nucleotidase ecto	6q14.3	-1.31535	7.96974	-4.71736	0.00116655	0.0488016	-0.576872
TC0400012432.hg.1	HMGB2	3148	ENSG00000164104	high mobility group box 2	4q34.1	-1.33132	7.67419	-5.72238	0.000312696	0.0276922	0.720017
TC0600007207.hg.1	GMNN	51053	ENSG00000112312	geminin DNA replication inhibitor	6p22.3	-1.33948	5.90841	-4.96912	0.000827562	0.0434581	-0.236832
TC0700007198.hg.1	ANLN	54443	ENSG00000011426	anillin actin binding protein	7p14.2	-1.34836	8.16606	-6.33994	0.000149094	0.0208132	1.43837
TC0600011234.hg.1	H4C13	8368	ENSG00000275126	H4 clustered histone 13	6p22.1	-1.34859	5.16766	-4.94229	0.000858025	0.0437985	-0.272588
TC2000007016.hg.1	GINS1	9837	ENSG00000101003	GINS complex subunit 1	20p11.21	-1.35194	7.04398	-5.29489	0.000537962	0.0355668	0.188097
TC0100015509.hg.1	FAM72B	653820	ENSG00000188610	family with sequence similarity 72 member B	1p11.2	-1.36659	6.52053	-5.12671	0.000670647	0.0392832	-0.029148
TC1100013111.hg.1	CHEK1	1111	ENSG00000149554	checkpoint kinase 1	11q24.2	-1.36711	7.03302	-5.5227	0.000401627	0.0317312	0.475155
TC1900007098.hg.1	RNASEH2A	10535	ENSG00000104889	ribonuclease H2 subunit A	19p13.13	-1.39008	8.17004	-4.92395	0.000879544	0.0438668	-0.297095
TC1900009807.hg.1	ASF1B	55723	ENSG00000105011	anti-silencing function 1B histone chaperone	19p13.12	-1.39482	7.56571	-5.65298	0.000340906	0.0289254	0.635624
TC0200014404.hg.1	MCM6	4175	ENSG00000076003	minichromosome maintenance complex component 6	2q21.3	-1.39938	5.95204	-5.25584	0.000566013	0.0362429	0.138061
TC1700009043.hg.1	BIRC5	332	ENSG00000089685	baculoviral IAP repeat containing 5	17q25.3	-1.40272	7.81607	-5.62228	0.000354258	0.0294249	0.598051
TC0800010692.hg.1	PTTG3P	26255	ENSG00000213005	pituitary tumor-transforming 3, pseudogene	8q13.1	-1.41007	3.4995	-5.28671	0.000543715	0.0356253	0.177628
TC1600006904.hg.1	RMI2	116028	ENSG00000175643	RecQ mediated genome instability 2	16p13.13	-1.42829	6.21724	-5.90767	0.000249085	0.025433	0.941657
TC0900007129.hg.1	MELK	9833	ENSG00000165304	maternal embryonic leucine zipper kinase	9p13.2	-1.43434	6.78499	-5.87862	0.000258048	0.0259366	0.907263
TC0900007863.hg.1	CKS2	1164	ENSG00000123975	CDC28 protein kinase regulatory subunit 2	9q22.2	-1.43657	8.57626	-6.03361	0.00021396	0.02387	1.08929
TC2200007206.hg.1	MCM5	4174	ENSG00000100297	minichromosome maintenance complex component 5	22q12.3	-1.44097	7.84554	-5.2484	0.000571535	0.0362429	0.128498
TC0600007290.hg.1	H2BC9	8345	ENSG00000275713	H2B clustered histone 9	6p22.2	-1.46358	9.96629	-6.53641	0.000118994	0.0189729	1.65496
TC0800011764.hg.1	LRATD2	157638	ENSG00000168672	LRAT domain containing 2	8q24.21	-1.47563	7.21747	-4.95026	0.00084885	0.0437985	-0.261952
TC0300012164.hg.1	POLQ	10721	ENSG00000051341	DNA polymerase theta	3q13.33	-1.48151	3.83541	-5.84215	0.000269806	0.0263233	0.863886
TC1900006691.hg.1	CHAF1A	10036	ENSG00000167670	chromatin assembly factor 1 subunit A	19p13.3	-1.48981	6.81739	-7.03501	6.85372e-05	0.0151518	2.18
TC1200010917.hg.1	TIMELESS	8914	ENSG00000111602	timeless circadian regulator	12q13.3	-1.49342	5.03713	-4.68894	0.00121334	0.0499794	-0.615888
TC0600007265.hg.1	H3C3	8352	ENSG00000287080	H3 clustered histone 3	6p22.2	-1.49352	5.03833	-5.61434	0.000357803	0.029492	0.588308
TC1000012235.hg.1	MKI67	4288	ENSG00000148773	marker of proliferation Ki-67	10q26.2	-1.49395	6.60304	-6.53175	0.000119626	0.0189729	1.64989
TC0100009870.hg.1	H4C15	554313	ENSG00000270276	H4 clustered histone 15	1q21.2	-1.49502	9.767	-6.70099	9.88658e-05	0.0179899	1.83211
TC0100014202.hg.1	ORC1	4998	ENSG00000085840	origin recognition complex subunit 1	1p32.3	-1.50226	6.68952	-5.8421	0.00026982	0.0263233	0.863834
TC2000007089.hg.1	TPX2	22974	ENSG00000088325	TPX2 microtubule nucleation factor	20q11.21	-1.51111	7.52702	-5.65754	0.000338972	0.0288629	0.641187
TC0200013912.hg.1	CKAP2L	150468	ENSG00000169607	cytoskeleton associated protein 2 like	2q14.1	-1.51221	6.72037	-7.18222	5.85514e-05	0.0145862	2.3285
TC0300012773.hg.1	TM4SF1	4071	ENSG00000169908	transmembrane 4 L six family member 1	3q25.1	-1.5178	10.0316	-4.99741	0.000796695	0.0431415	-0.199249
TC0300012323.hg.1	MGLL	11343	ENSG00000074416	monoglyceride lipase	3q21.3	-1.51784	6.07801	-6.4025	0.000138693	0.0199547	1.50795
TC1500007077.hg.1	WDR76	79968	ENSG00000092470	WD repeat domain 76	15q15.3	-1.52632	5.44851	-7.3252	5.03612e-05	0.0145142	2.46998
TC1000006819.hg.1	MCM10	55388	ENSG00000065328	minichromosome maintenance 10 replication initiation factor	10p13	-1.54362	4.59036	-5.07823	0.000715187	0.0406459	-0.0926177
TC0800011679.hg.1	ATAD2	29028	ENSG00000156802	ATPase family AAA domain containing 2	8q24.13	-1.54385	5.68599	-7.10227	6.37604e-05	0.0147009	2.24821
TC1200009621.hg.1	FOXM1	2305	ENSG00000111206	forkhead box M1	12p13.33	-1.54617	7.6531	-6.28507	0.000158922	0.0209265	1.37687
TC0100015696.hg.1	H2BC18	440689	ENSG00000203814	H2B clustered histone 18	1q21.2	-1.54865	11.3544	-6.67717	0.000101532	0.0179899	1.80672
TC1300009348.hg.1	SPRY2	10253	ENSG00000136158	sprouty RTK signaling antagonist 2	13q31.1	-1.54886	7.12617	-6.101	0.000197413	0.0230925	1.16729
TC1600008845.hg.1	CDT1	81620	ENSG00000167513	chromatin licensing and DNA replication factor 1	16q24.3	-1.56098	6.42652	-5.97226	0.000230345	0.024581	1.01767
TC0700013119.hg.1	XRCC2	7516	ENSG00000196584	X-ray repair cross complementing 2	7q36.1	-1.56647	6.52269	-6.65568	0.000104007	0.0181162	1.78372
TC0300008702.hg.1	MCM2	4171	ENSG00000073111	minichromosome maintenance complex component 2	3q21.3	-1.57035	7.66806	-4.88409	0.000928344	0.0449525	-0.350539
TC1400006521.hg.1	PNP	4860	ENSG00000198805	purine nucleoside phosphorylase	14q11.2	-1.57855	7.95574	-6.47833	0.000127134	0.0192874	1.59152
TC0600014248.hg.1	H2BC3	3018	ENSG00000276410	H2B clustered histone 3	6p22.2	-1.58188	6.0568	-6.3646	0.000144895	0.0206551	1.46587
TC1600011292.hg.1	FANCA	2175	ENSG00000187741	FA complementation group A	16q24.3	-1.58332	6.44779	-6.87752	8.13316e-05	0.0165253	2.01789
TC1700006696.hg.1	PIMREG	54478	ENSG00000129195	PICALM interacting mitotic regulator	17p13.2	-1.58747	5.98387	-7.20165	5.73571e-05	0.0145862	2.34788
TC1000007748.hg.1	CDK1	983	ENSG00000170312	cyclin dependent kinase 1	10q21.2	-1.59341	6.39106	-6.06406	0.000206305	0.0236423	1.12461
TC0X00008235.hg.1	LONRF3	79836	ENSG00000175556	LON peptidase N-terminal domain and ring finger 3	Xq24	-1.59478	5.43134	-5.71988	0.000313669	0.0276922	0.716986
TC1700010618.hg.1	TOP2A	7153	ENSG00000131747	DNA topoisomerase II alpha	17q21.2	-1.60405	7.72948	-7.80164	3.09563e-05	0.0135628	2.92257
TC0600007380.hg.1	H2AC16	8332	ENSG00000276903	H2A clustered histone 16	6p22.1	-1.62178	9.44422	-6.8065	8.79385e-05	0.0173844	1.94368
TC1100008236.hg.1	CCND1	595	ENSG00000110092	cyclin D1	11q13.3	-1.63001	9.35624	-7.07984	6.53114e-05	0.0147009	2.22553
TC2000009550.hg.1	AURKA	6790	ENSG00000087586	aurora kinase A	20q13.2	-1.63124	9.0227	-6.31933	0.000152705	0.0208132	1.41532
TC0600011123.hg.1	H4C2	8366	ENSG00000278705	H4 clustered histone 2	6p22.2	-1.64352	5.52931	-6.61057	0.000109418	0.0185679	1.73526
TC0500010586.hg.1	SNORD72	619564	ENSG00000212296	small nucleolar RNA, C/D box 72	5p13.1	-1.64415	4.67032	-7.10711	6.34307e-05	0.0147009	2.2531
TC1000010686.hg.1	ZWINT	11130	ENSG00000122952	ZW10 interacting kinetochore protein	10q21.1	-1.64428	6.95	-5.3538	0.000498461	0.0349108	0.263112
TC1900011470.hg.1	UBE2S	27338	ENSG00000108106	ubiquitin conjugating enzyme E2 S	19q13.42	-1.6482	8.3792	-6.29915	0.000156334	0.0208132	1.39269
TC0100013700.hg.1	CLSPN	63967	ENSG00000092853	claspin	1p34.3	-1.65133	5.58941	-5.30794	0.00052893	0.0355459	0.204759
TC0600014085.hg.1	H2AC12	85235	ENSG00000274997	H2A clustered histone 12	6p22.1	-1.66155	6.6648	-7.24498	5.4789e-05	0.0145383	2.39093
TC0600011228.hg.1	H2AC15	8330	ENSG00000275221	H2A clustered histone 15	6p22.1	-1.66671	6.36449	-7.35467	4.88342e-05	0.0145142	2.49881
TC1200008568.hg.1	TMPO	7112	ENSG00000120802	thymopoietin	12q23.1	-1.66857	7.25305	-7.07166	6.58877e-05	0.0147009	2.21724
TC0100010100.hg.1	CKS1B	1163	ENSG00000173207	CDC28 protein kinase regulatory subunit 1B	1q21.3	-1.66984	8.19054	-6.51671	0.00012169	0.0191658	1.63349
TC1000008471.hg.1	KIF11	3832	ENSG00000138160	kinesin family member 11	10q23.33	-1.67176	6.43096	-7.85346	2.9401e-05	0.0135628	2.97011
TC0600009381.hg.1	CENPW	387103	ENSG00000203760	centromere protein W	6q22.32	-1.67508	6.10941	-6.16257	0.000183511	0.0222215	1.23796
TC0200016099.hg.1	HJURP	55355	ENSG00000123485	Holliday junction recognition protein	2q37.1	-1.67774	7.98327	-7.25662	5.41208e-05	0.0145383	2.40245
TC0200016417.hg.1	CENPA	1058	ENSG00000115163	centromere protein A	2p23.3	-1.67928	6.5363	-6.94185	7.58136e-05	0.0163114	2.08452
TC0500012166.hg.1	CDC25C	995	ENSG00000158402	cell division cycle 25C	5q31.2	-1.68841	5.35927	-6.88088	8.10329e-05	0.0165253	2.02138
TC2000008345.hg.1	TMX4	56255	ENSG00000125827	thioredoxin related transmembrane protein 4	20p12.3	-1.69824	7.13972	-6.53661	0.000118967	0.0189729	1.65518
TC1200009759.hg.1	CDCA3	83461	ENSG00000111665	cell division cycle associated 3	12p13.31	-1.70322	5.64507	-5.24927	0.000570892	0.0362429	0.129607
TC0600007273.hg.1	H1-4	3008	ENSG00000168298	H1.4 linker histone, cluster member	6p22.2	-1.70515	11.4693	-7.65472	3.58793e-05	0.0145142	2.78604
TC1800006448.hg.1	TYMS	7298	ENSG00000176890	thymidylate synthetase	18p11.32	-1.7053	8.77741	-6.73328	9.53712e-05	0.0179544	1.86643
TC0100012172.hg.1	EXO1	9156	ENSG00000174371	exonuclease 1	1q43	-1.70948	6.03223	-6.43303	0.000133906	0.019556	1.5417
TC0800011148.hg.1	CCNE2	9134	ENSG00000175305	cyclin E2	8q22.1	-1.70994	5.59084	-5.98438	0.000227003	0.0244201	1.03187
TC0100015707.hg.1	H4C14	8370	ENSG00000270882	H4 clustered histone 14	1q21.2	-1.73223	9.80625	-7.55833	3.95742e-05	0.0145142	2.69501
TC0100007512.hg.1	GPR3	2827	ENSG00000181773	G protein-coupled receptor 3	1p36.11	-1.73277	5.23877	-8.25852	1.98262e-05	0.0122501	3.3307
TC1700007790.hg.1	CDC6	990	ENSG00000094804	cell division cycle 6	17q21.2	-1.73631	7.27114	-5.64572	0.000344013	0.0290866	0.626755
TC0400011721.hg.1	MAD2L1	4085	ENSG00000164109	mitotic arrest deficient 2 like 1	4q27	-1.74822	6.13529	-7.92828	2.73048e-05	0.0135628	3.03817
TC0100011512.hg.1	DTL	51514	ENSG00000143476	denticleless E3 ubiquitin protein ligase homolog	1q32.3	-1.74979	6.65281	-7.08536	6.49259e-05	0.0147009	2.23112
TC1100007727.hg.1	FAM111B	374393	ENSG00000189057	FAM111 trypsin like peptidase B	11q12.1	-1.75021	4.94564	-8.40293	1.72916e-05	0.0122501	3.4547
TC0600008630.hg.1	TTK	7272	ENSG00000112742	TTK protein kinase	6q14.1	-1.75235	6.2156	-7.49767	4.21125e-05	0.0145142	2.63713
TC0800007065.hg.1	CDCA2	157313	ENSG00000184661	cell division cycle associated 2	8p21.2	-1.76187	5.51089	-8.06833	2.38092e-05	0.0133425	3.16378
TC1100013184.hg.1	CDCA5	113130	ENSG00000146670	cell division cycle associated 5	11q13.1	-1.76279	7.17196	-7.17772	5.88315e-05	0.0145862	2.32401
TC1500008252.hg.1	FANCI	55215	ENSG00000140525	FA complementation group I	15q26.1	-1.76716	5.20336	-7.71095	3.39002e-05	0.0143315	2.83861
TC1400007201.hg.1	CDKN3	1033	ENSG00000100526	cyclin dependent kinase inhibitor 3	14q22.2	-1.77415	6.29924	-6.59248	0.000111673	0.0186264	1.71575
TC1200007686.hg.1	KRT18	3875	ENSG00000111057	keratin 18	12q13.13	-1.77618	8.63675	-4.9805	0.000814994	0.0434581	-0.2217
TC0100007841.hg.1	CDCA8	55143	ENSG00000134690	cell division cycle associated 8	1p34.3	-1.78344	6.67791	-5.63533	0.000348515	0.0292943	0.614039
TC1500006999.hg.1	NUSAP1	51203	ENSG00000137804	nucleolar and spindle associated protein 1	15q15.1	-1.78552	7.75328	-7.72388	3.34623e-05	0.0143315	2.85064
TC0200014845.hg.1	SPC25	57405	ENSG00000152253	SPC25 component of NDC80 kinetochore complex	2q24.3	-1.79231	5.14872	-7.32077	5.05952e-05	0.0145142	2.46564
TC0600013271.hg.1	MTFR2	113115	ENSG00000146410	mitochondrial fission regulator 2	6q23.3	-1.79305	3.62954	-6.45084	0.000131199	0.0194432	1.56131
TC0300006575.hg.1	FANCD2	2177	ENSG00000144554	FA complementation group D2	3p25.3	-1.80271	5.61164	-6.53136	0.000119678	0.0189729	1.64947
TC1400009248.hg.1	DLGAP5	9787	ENSG00000126787	DLG associated protein 5	14q22.3	-1.80469	6.26953	-5.88677	0.000255501	0.0258689	0.916918
TC0200013878.hg.1	BUB1	699	ENSG00000169679	BUB1 mitotic checkpoint serine/threonine kinase	2q13	-1.80951	6.36622	-6.05429	0.000208729	0.0237238	1.11329
TC1900006727.hg.1	UHRF1	29128	ENSG00000276043	ubiquitin like with PHD and ring finger domains 1	19p13.3	-1.81243	7.28424	-6.35464	0.000146575	0.0206551	1.45477
TC0700011969.hg.1	MCM7	4176	ENSG00000166508	minichromosome maintenance complex component 7	7q22.1	-1.81965	9.04489	-6.81905	8.67294e-05	0.0173844	1.95684
TC1900009668.hg.1	SPC24	147841	ENSG00000161888	SPC24 component of NDC80 kinetochore complex	19p13.2	-1.83375	8.33308	-6.44523	0.000132045	0.0194432	1.55514
TC2000007341.hg.1	FAM83D	81610	ENSG00000101447	family with sequence similarity 83 member D	20q11.23	-1.83464	7.79935	-6.15273	0.000185658	0.022345	1.22671
TC0600011136.hg.1	H2BC8	8339	ENSG00000273802	H2B clustered histone 8	6p22.2	-1.83553	8.25529	-7.35941	4.85935e-05	0.0145142	2.50344
TC0100016952.hg.1	UBE2T	29089	ENSG00000077152	ubiquitin conjugating enzyme E2 T	1q32.1	-1.83611	7.77804	-7.56132	3.94535e-05	0.0145142	2.69785
TC2200007150.hg.1	TIMP3	7078	ENSG00000100234	TIMP metallopeptidase inhibitor 3	22q12.3	-1.85661	9.75121	-7.90518	2.7934e-05	0.0135628	3.01723
TC0600007374.hg.1	H2AC13	8329	ENSG00000196747	H2A clustered histone 13	6p22.1	-1.86451	10.807	-6.6821	0.000100974	0.0179899	1.81198
TC1800006484.hg.1	NDC80	10403	ENSG00000080986	NDC80 kinetochore complex component	18p11.32	-1.86498	5.89263	-7.39731	4.67142e-05	0.0145142	2.54033
TC0200008930.hg.1	SLC20A1	6574	ENSG00000144136	solute carrier family 20 member 1	2q14.1	-1.87961	8.56057	-8.50785	1.56742e-05	0.0122501	3.54334
TC0600007700.hg.1	KIFC1	3833	ENSG00000237649	kinesin family member C1	6p21.32	-1.88151	7.29835	-6.18231	0.000179283	0.0220023	1.26049
TC1200012804.hg.1	PRIM1	5557	ENSG00000198056	DNA primase subunit 1	12q13.3	-1.88324	5.94063	-8.67675	1.34095e-05	0.0122501	3.6835
TC0600007282.hg.1	H2BC7	8343	ENSG00000277224	H2B clustered histone 7	6p22.2	-1.88995	7.60324	-6.65146	0.0001045	0.0181162	1.77921
TC2000007503.hg.1	UBE2C	11065	ENSG00000175063	ubiquitin conjugating enzyme E2 C	20q13.12	-1.89	7.69763	-7.84844	2.95478e-05	0.0135628	2.96552
TC0400011748.hg.1	CCNA2	890	ENSG00000145386	cyclin A2	4q27	-1.89082	7.45905	-6.88837	8.03708e-05	0.0165253	2.02917
TC1500007392.hg.1	CCNB2	9133	ENSG00000157456	cyclin B2	15q22.2	-1.8912	7.41729	-7.55123	3.98625e-05	0.0145142	2.68825
TC0600011224.hg.1	H2BC13	8340	ENSG00000185130	H2B clustered histone 13	6p22.1	-1.9032	7.25919	-7.90077	2.80559e-05	0.0135628	3.01322
TC1600010168.hg.1	SHCBP1	79801	ENSG00000171241	SHC binding and spindle associated 1	16q11.2	-1.90322	6.88201	-6.87442	8.16081e-05	0.0165253	2.01467
TC0600011225.hg.1	H2AC14	8331	ENSG00000276368	H2A clustered histone 14	6p22.1	-1.90438	11.5013	-6.2397	0.000167582	0.0213469	1.32568
TC0500008777.hg.1	KIF20A	10112	ENSG00000112984	kinesin family member 20A	5q31.2	-1.90792	7.63944	-6.70568	9.83498e-05	0.0179899	1.83711
TC2200008847.hg.1	CENPM	79019	ENSG00000100162	centromere protein M	22q13.2	-1.91265	6.37858	-7.40027	4.65708e-05	0.0145142	2.5432
TC0400006538.hg.1	TACC3	10460	ENSG00000013810	transforming acidic coiled-coil containing protein 3	4p16.3	-1.92287	7.54226	-6.44337	0.000132327	0.0194432	1.55309
TC1200011470.hg.1	DUSP6	1848	ENSG00000139318	dual specificity phosphatase 6	12q21.33	-1.92744	7.50983	-8.2649	1.9706e-05	0.0122501	3.33623
TC0400006994.hg.1	NCAPG	64151	ENSG00000109805	non-SMC condensin I complex subunit G	4p15.31	-1.92823	7.2496	-8.99734	1.00385e-05	0.0122501	3.94124
TC2200009270.hg.1	APOBEC3B	9582	ENSG00000179750	apolipoprotein B mRNA editing enzyme catalytic subunit 3B	22q13.1	-1.93325	7.60848	-7.52551	4.09262e-05	0.0145142	2.66375
TC2000008894.hg.1	E2F1	1869	ENSG00000101412	E2F transcription factor 1	20q11.22	-1.93801	6.01149	-7.928	2.73124e-05	0.0135628	3.03792
TC0600011184.hg.1	H2BC11	8970	ENSG00000124635	H2B clustered histone 11	6p22.1	-1.9468	8.85888	-6.47195	0.000128065	0.0192874	1.58452
TC0700010321.hg.1	ETV1	2115	ENSG00000006468	ETS variant transcription factor 1	7p21.2	-1.95268	6.25202	-6.25504	0.000164597	0.0213242	1.34302
TC1600011574.hg.1	GINS2	51659	ENSG00000131153	GINS complex subunit 2	16q24.1	-1.95622	6.72662	-8.28752	1.92861e-05	0.0122501	3.35579
TC0300011009.hg.1	CDC25A	993	ENSG00000164045	cell division cycle 25A	3p21.31	-1.97102	5.21165	-7.81861	3.04371e-05	0.0135628	2.93818
TC0X00007537.hg.1	KIF4A	24137	ENSG00000090889	kinesin family member 4A	Xq13.1	-1.99138	6.48288	-7.49456	4.22476e-05	0.0145142	2.63414
TC0600007375.hg.1	H3C10	8357	ENSG00000278828	H3 clustered histone 10	6p22.1	-1.99838	6.75713	-8.51716	1.5539e-05	0.0122501	3.55114
TC1600007425.hg.1	KIF22	3835	ENSG00000079616	kinesin family member 22	16p11.2	-2.00694	7.42991	-7.53025	4.0728e-05	0.0145142	2.66827
TC1500010463.hg.1	PRC1	9055	ENSG00000198901	protein regulator of cytokinesis 1	15q26.1	-2.0123	8.06727	-8.93194	1.06419e-05	0.0122501	3.88953
TC1700010790.hg.1	ETV4	2118	ENSG00000175832	ETS variant transcription factor 4	17q21.31	-2.01401	6.70705	-7.35882	4.86232e-05	0.0145142	2.50287
TC0500007665.hg.1	CCNB1	891	ENSG00000134057	cyclin B1	5q13.2	-2.01763	7.92734	-6.4981	0.000124297	0.0192874	1.61317
TC0100015711.hg.1	H2AC21	317772	ENSG00000184270	H2A clustered histone 21	1q21.2	-2.0226	8.34994	-6.2404	0.000167445	0.0213469	1.32647
TC0600007268.hg.1	H4C3	8364	ENSG00000197061	H4 clustered histone 3	6p22.2	-2.04531	10.8708	-8.7613	1.24133e-05	0.0122501	3.75251
TC0100011871.hg.1	H2BU1	128312	ENSG00000196890	H2B.U histone 1	1q42.13	-2.06165	7.17385	-6.47968	0.000126938	0.0192874	1.593
TC1700009679.hg.1	AURKB	9212	ENSG00000178999	aurora kinase B	17p13.1	-2.06892	7.12359	-6.678	0.000101438	0.0179899	1.80761
TC0400008628.hg.1	SPRY1	10252	ENSG00000164056	sprouty RTK signaling antagonist 1	4q28.1	-2.09529	5.60236	-5.76517	0.000296577	0.0275931	0.771669
TC0500008544.hg.1	LMNB1	4001	ENSG00000113368	lamin B1	5q23.2	-2.10056	6.97301	-8.49314	1.58906e-05	0.0122501	3.53098
TC2000007830.hg.1	TFAP2C	7022	ENSG00000087510	transcription factor AP-2 gamma	20q13.31	-2.10278	8.70044	-7.82991	3.00966e-05	0.0135628	2.94855
TC0600011235.hg.1	H2AC17	8336	ENSG00000278677	H2A clustered histone 17	6p22.1	-2.11275	10.0323	-7.39818	4.6672e-05	0.0145142	2.54118
TC1500006965.hg.1	RAD51	5888	ENSG00000051180	RAD51 recombinase	15q15.1	-2.11762	4.3243	-5.96533	0.000232281	0.024581	1.00955
TC1100012513.hg.1	H2AX	3014	ENSG00000188486	H2A.X variant histone	11q23.3	-2.13618	9.09052	-6.80572	8.80149e-05	0.0173844	1.94285
TC0800010002.hg.1	DUSP4	1846	ENSG00000120875	dual specificity phosphatase 4	8p12	-2.13755	8.51985	-6.90531	7.88954e-05	0.0165253	2.04675
TC0100008150.hg.1	RAD54L	8438	ENSG00000085999	RAD54 like	1p34.1	-2.16034	4.54676	-7.08268	6.51126e-05	0.0147009	2.22841
TC0600011134.hg.1	H4C4	8360	ENSG00000277157	H4 clustered histone 4	6p22.2	-2.19076	7.54824	-9.01613	9.8722e-06	0.0122501	3.95602
TC0200008502.hg.1	NCAPH	23397	ENSG00000121152	non-SMC condensin I complex subunit H	2q11.2	-2.20036	6.97431	-8.18138	2.13458e-05	0.0125456	3.2635
TC1100009817.hg.1	PHLDA2	7262	ENSG00000181649	pleckstrin homology like domain family A member 2	11p15.4	-2.20498	8.16217	-7.25952	5.39556e-05	0.0145383	2.40532
TC0500009281.hg.1	PTTG1	9232	ENSG00000164611	PTTG1 regulator of sister chromatid separation, securin	5q33.3	-2.21129	7.53947	-8.61971	1.41312e-05	0.0122501	3.63651
TC2000008023.hg.1	SLCO4A1	28231	ENSG00000101187	solute carrier organic anion transporter family member 4A1	20q13.33	-2.21238	6.93992	-5.91986	0.000245424	0.0252735	0.956054
TC0600014084.hg.1	H4C9	8294	ENSG00000276180	H4 clustered histone 9	6p22.1	-2.21643	7.72607	-10.1408	3.81553e-06	0.0110499	4.77887
TC0600007384.hg.1	H2BC17	8348	ENSG00000274641	H2B clustered histone 17	6p22.1	-2.21784	5.84328	-7.497	4.21418e-05	0.0145142	2.63648
TC1600007235.hg.1	PLK1	5347	ENSG00000166851	polo like kinase 1	16p12.2	-2.21914	9.77747	-6.74487	9.415e-05	0.0179544	1.87871
TC2000007438.hg.1	MYBL2	4605	ENSG00000101057	MYB proto-oncogene like 2	20q13.12	-2.25834	7.7136	-7.81513	3.05427e-05	0.0135628	2.93499
TC0200006677.hg.1	RRM2	6241	ENSG00000171848	ribonucleotide reductase regulatory subunit M2	2p25.1	-2.26079	7.82397	-10.3831	3.14593e-06	0.0110499	4.9413
TC0600014083.hg.1	H2AC11	8969	ENSG00000196787	H2A clustered histone 11	6p22.1	-2.28287	10.3669	-8.50986	1.56449e-05	0.0122501	3.54502
TC0600011135.hg.1	H3C4	8351	ENSG00000197409	H3 clustered histone 4	6p22.2	-2.2851	5.04368	-8.74049	1.26507e-05	0.0122501	3.7356
TC1700011892.hg.1	TK1	7083	ENSG00000167900	thymidine kinase 1	17q25.3	-2.28872	8.52045	-7.5916	3.82536e-05	0.0145142	2.72656
TC0800009970.hg.1	PBK	55872	ENSG00000168078	PDZ binding kinase	8p21.1	-2.29272	5.88678	-8.6871	1.3283e-05	0.0122501	3.69198
TC0100010397.hg.1	NUF2	83540	ENSG00000143228	NUF2 component of NDC80 kinetochore complex	1q23.3	-2.31843	5.09911	-7.00414	7.08599e-05	0.0155228	2.14849
TC0300014082.hg.1	ETV5	2119	ENSG00000244405	ETS variant transcription factor 5	3q27.2	-2.32862	6.49921	-10.7745	2.32193e-06	0.0110499	5.19359
TC1500009738.hg.1	PCLAF	9768	ENSG00000166803	PCNA clamp associated factor	15q22.31	-2.3637	6.66183	-10.2834	3.40436e-06	0.0110499	4.87504
TC1700012380.hg.1	SPAG5	10615	ENSG00000076382	sperm associated antigen 5	17q11.2	-2.39019	4.81122	-9.44528	6.79242e-06	0.0122501	4.284
TC0100008101.hg.1	KIF2C	11004	ENSG00000142945	kinesin family member 2C	1p34.1	-2.39796	6.7517	-8.5866	1.45698e-05	0.0122501	3.60907
TC0100008057.hg.1	CDC20	991	ENSG00000117399	cell division cycle 20	1p34.2	-2.40546	8.6494	-6.71136	9.77286e-05	0.0179899	1.84315
TC0600007263.hg.1	H4C1	8359	ENSG00000278637	H4 clustered histone 1	6p22.2	-2.43305	5.93965	-8.96347	1.03461e-05	0.0122501	3.91452
TC2200006607.hg.1	CDC45	8318	ENSG00000093009	cell division cycle 45	22q11.21	-2.43871	6.32346	-8.38327	1.76148e-05	0.0122501	3.43795
TC0600011138.hg.1	H1-3	3007	ENSG00000124575	H1.3 linker histone, cluster member	6p22.2	-2.45128	8.47645	-9.06674	9.43921e-06	0.0122501	3.99564
TC0X00007559.hg.1	GJB1	2705	ENSG00000169562	gap junction protein beta 1	Xq13.1	-2.50939	6.33868	-6.59374	0.000111514	0.0186264	1.71711
TC0600007262.hg.1	H3C1	8350	ENSG00000275714	H3 clustered histone 1	6p22.2	-2.52804	6.91307	-6.88865	8.03462e-05	0.0165253	2.02946
TC0600011142.hg.1	H3C8	8355	ENSG00000273983	H3 clustered histone 8	6p22.2	-2.59639	7.39298	-5.12283	0.000674103	0.0392832	-0.0342194
TC0600011124.hg.1	H3C2	8358	ENSG00000286522	H3 clustered histone 2	6p22.2	-2.61811	7.37147	-7.40884	4.61588e-05	0.0145142	2.55151
TC0600011125.hg.1	H2AC4	8335	ENSG00000278463	H2A clustered histone 4	6p22.2	-2.62298	8.24685	-8.57516	1.47248e-05	0.0122501	3.59956
TC0600011140.hg.1	H3C7	8968	ENSG00000277775	H3 clustered histone 7	6p22.2	-2.73974	8.45602	-9.03171	9.73662e-06	0.0122501	3.96825
TC0100009877.hg.1	H3C15	333932	ENSG00000203852	H3 clustered histone 15	1q21.2	-2.89069	9.00341	-10.068	4.0464e-06	0.0110499	4.7291
TC0100015701.hg.1	H3C15	333932	ENSG00000203852	H3 clustered histone 15	1q21.2	-2.90666	9.00946	-10.0437	4.12702e-06	0.0110499	4.71235
TC0600011232.hg.1	H1-5	3009	ENSG00000184357	H1.5 linker histone, cluster member	6p22.1	-2.912	9.92538	-8.27316	1.95514e-05	0.0122501	3.34338
TC0500012312.hg.1	SPRY4	81848	ENSG00000187678	sprouty RTK signaling antagonist 4	5q31.3	-3.06811	5.74975	-12.1732	8.44576e-07	0.0110499	6.00208

## Sheet: GO enrichment
Table S2C. List of Gene Ontology (GO) terms enriched in AR OE or in CNTRL cells treated with Dabrafenib in three melanoma cell lines (A375, WM9 and M14) as determined by ENRICHR
GO Term high in AR OE unique	Overlap	P-value	Adjusted P-value	Odds Ratio	Combined Score	Genes	log10 p val
p75 neurotrophin receptor-mediated signaling	5/124	0.00154135	0.122481	6.38203	41.3242	MAPK10;NCSTN;MAGED1;SORT1;RHOB	2.8121
Urokinase-type plasminogen activator (uPA) and uPAR-mediated signaling	3/135	0.00284848	0.184202	11.5536	67.7154	LRP1;ITGAV;DOCK1	2.54539
FoxO family signaling	3/135	0.00441733	0.190436	9.792	53.0944	MAPK10;SOD2;FOXO1	2.35484
TGF-beta regulation of extracellular matrix	10/565	0.00503589	0.195392	2.78342	14.7276	SERPINA3;SLPI;CITED2;CELF2;AKR1C3;SLC6A10P;SAT1;SCRG1;NFE2L1;FBN1	2.29792
Epidermal growth factor receptor (EGFR) pathway	4/111	0.00681518	0.220357	5.6383	28.1272	MAPK10;SPRY3;FOXO1;RHOB	2.16652
GO Term high in CNTRL cells	Overlap	P-value	Adjusted P-value	Odds Ratio	Combined Score	Genes
Mitochondrial pathway of apoptosis: BH3-only Bcl-2 family	1997-05-01	0.00793833	0.366022	4.28977	20.7455	PPP2R2B;CTSK;CAPN3;CTSF;ARHGAP24	2.10027
Interferon alpha/beta signaling	1964-04-01	0.00889655	0.366022	5.2496	24.7891	STAT2;HLA-B;HLA-A;HLA-F	2.05078
TNF-alpha signaling pathway	5/101	0.00936871	0.366022	4.11019	19.1962	CYLD;IL6;TAB2;SOS1;MAP4K5	2.02832
Go Term Low common	Overlap	P-value	Adjusted P-value	Odds Ratio	Combined Score	Genes	log10 p val
Cell cycle	59/453	1.15881e-50	3.66183e-48	TOP2A;MCM7;GMNN;HJURP;CKS1B;LMNB1;CDC20;CCND1;PTTG1;CHEK1;NUF2;MYBL2;FBXO5;RFC3;RFC4;CDC25C;CDC25A;CCNA2;CCNE2;MCM3;BIRC5;MCM5;KIF2C;KIF20A;MCM6;MCM2;PCNA;PRIM1;CDCA8;TTK;PKMYT1;TYMS;CENPA;AURKB;AURKA;CCNB2;CCNB1;CDC45;ORC1;E2F1;CLSPN;BUB1;GINS1;CDT1;GINS2;RRM2;UBE2C;PLK1;GINS4;CDC6;NDC80;KIF18A;CENPF;CDK1;CENPM;CENPN;SPC24;MAD2L1;SPC25			-49.936
DNA replication	39/207	1.36229e-39	2.15243e-37	RNASEH2A;PCNA;MCM7;PRIM1;GMNN;CDCA8;CENPA;AURKB;CDC20;CDC45;ORC1;NUF2;E2F1;FBXO5;BUB1;GINS1;CDT1;GINS2;RFC3;RFC4;PLK1;GINS4;CDC6;NDC80;CCNA2;KIF18A;CENPF;MCM3;BIRC5;CENPM;MCM5;KIF2C;CENPN;KIF20A;MCM6;SPC24;MCM2;MAD2L1;SPC25			-38.8657
Mitotic G1-G1/S phases	25/135	2.44475e-25	2.57514e-23	TOP2A;PCNA;MCM7;PRIM1;PKMYT1;TYMS;CKS1B;CCNB1;CDC45;CCND1;ORC1;E2F1;MYBL2;FBXO5;CDT1;RRM2;CDC6;CDC25A;CCNA2;CCNE2;CDK1;MCM3;MCM5;MCM6;MCM2			-24.6118
GO Term low in CNTRL cells	Overlap	P-value	Adjusted P-value	Odds Ratio	Combined Score	Genes	log10 p val
Acyl chain remodeling of diacylglycerol and triacylglycerol	2022-05-01	0.00772669	0.184019	166.375	809.094	MGLL	-2.11201
TGF-beta regulation of extracellular matrix	4/565	0.0108286	0.184019	5.12524	23.1946	GJB1;TIMP3;SPRY1;TM4SF1	-1.96543
GO Term low in Aroe cells	Overlap	P-value	Adjusted P-value	Odds Ratio	Combined Score	Genes	log10 p val
DNA replication	21/207	2.08767e-16	9.99996e-14	14.0307	506.584	RFC5;PRIM2;FEN1;SEH1L;ZWILCH;MCM8;RFC2;BUB1B;KIF23;SKA1;POLA1;CENPE;POLA2;ORC6;CENPH;CENPI;POLE2;CENPK;MCM4;CENPO;POLE	-15.6803
Cell cycle	28/453	6.98181e-16	1.67214e-13	8.46261	295.329	PRIM2;FEN1;SEH1L;ZWILCH;MCM8;BUB1B;LIN9;SKA1;ORC6;MYC;NEK2;POLE;PLK4;RFC5;CEP135;RFC2;KIF23;POLA1;CENPE;POLA2;WEE1;MIS18A;CENPH;CENPI;POLE2;CENPK;MCM4;CENPO	-15.156
Chromosome maintenance	13/103	8.09667e-12	1.29277e-09	17.1689	438.486	RFC5;PRIM2;FEN1;RFC2;POLA1;POLA2;MIS18A;CENPH;CENPI;POLE2;CENPK;CENPO;POLE	-11.0917
S phase	13/112	2.39702e-11	2.87043e-09	15.6009	381.509	RFC5;PRIM2;FEN1;MCM8;RFC2;POLA1;POLA2;WEE1;ORC6;MYC;POLE2;MCM4;POLE	-10.6203
Extension of telomeres		9.38457e-11	8.99042e-09	46.3181	1069.46	RFC5;PRIM2;POLA1;FEN1;POLA2;RFC2;POLE2;POLE	-10.0276

## Sheet: Genes common to AR ChIP and DEG
Table S2D. List of common differentially expressed genes in CNTRL cells treated with Dabrafenib in three melanoma cell lines (A375, WM9 and M14) as determined by global transcriptomics analysis and the AR-bound genes after 48h of DAB treatment in A375 cells as determined by AR ChIP-seq.
ID2
SEMA3C
SESN3
MYO1D
MATN2
EDIL3
BAZ2B
PLP1
SAMD9L
PDE4DIP
ZBTB41
TSPAN15
CD24
TCP11L2
NAIP
COL9A3
SAMD9
DNAJB4
PTPRM
ARMC9
SERPINF1
MR1
TMPRSS5
MAF
SOX4
ACAD10
H6PD
FBXL2
SMPD1
RIT1
RSRP1
ALMS1
UBL3
SLFN5
DZIP3
BHLHE41
RMDN2
P2RX4
FAM172A
LPGAT1
SOX5
RNF150
CASD1
NLGN1
ADD3
EXOC6B
PPP1R12B
SH3BGRL
TRAK1
FKBP9
TMEM59
CCSER2
ING4
TRPM7
UST
SORBS2
HIPK3
ADSS1
STAT2
TENT2
UBE2H
SLC44A2
KDM3A
CBLB
MXD4
LRRC17
BCHE
KIDINS220
CUX1
CHSY3
OGA
ZNF713
ELF1
CYP27A1
NMRK1
CPQ
CDKL3
SETX
IQCK
APC
EFCAB7
SYT14
TRIP11
SLC25A16
DENND4C
TMED10
STXBP4
LRRC27
CARD6
AK3
HTRA1
IDNK
AHCYL2
CERCAM
MIB1
NPHP3
LEKR1
MON2
PLTP
STK38
RASAL2
NFASC
IFT88
MTERF1
MIA3
C6orf89
HACD2
PHF21A
FAXDC2
PLS3-AS1
FAM234A
HGSNAT
CD99L2
SGTB
MOSPD2
PDLIM1
BBS9
FAM200A
PGM5
SLC35A3
NEK1
SOS1
WASHC3
