# Supplementary material for: Androgen receptor is a determinant of melanoma targeted drug resistance
Source: Nat Commun. 2023 Oct 14;14:6498. doi: 10.1038/s41467-023-42239-w (PMC10576812; doi:10.1038/s41467-023-42239-w)
Supplement: Supplementary file 4 — Supplementary Data 1–5 [file 41467_2023_42239_MOESM4_ESM.zip › Supplementary data/s3-ist of DEGs in AR OE cells in three melanoma cell lines (A375, WM9 and M14).xlsx]

## Sheet: DEGs AR OE
Table S3A. List of differentially expressed genes in AR OE cells in three melanoma cell lines (A375, WM9 and M14) as determined by global transcriptomic analysis.
Affymetrix ID	SYMBOL	ENTREZID	ENSEMBL	GENENAME	MAP	logFC	AveExpr	t	P.Value	adj.P.Val	B
TC0X00007493.hg.1	AR	367	ENSG00000169083	androgen receptor	Xq12	7.90859	7.79031	22.019	8.8821e-09	0.000214032	2.75235
TC0700008582.hg.1	SERPINE1	5054	ENSG00000106366	serpin family E member 1	7q22.1	4.67607	7.23658	15.1933	1.91933e-07	0.0023125	2.35461
TC1300006770.hg.1	ALOX5AP	241	ENSG00000132965	arachidonate 5-lipoxygenase activating protein	13q12.3	2.48913	6.57616	8.53371	1.91888e-05	0.154131	1.09719
TC0300012243.hg.1	SLC12A8	84561	ENSG00000221955	solute carrier family 12 member 8	3q21.2	1.35391	6.07585	8.20279	2.59644e-05	0.156416	0.976467
TC0900008250.hg.1	ZNF189	7743	ENSG00000136870	zinc finger protein 189	9q31.1	1.2663	4.34515	7.69057	4.22895e-05	0.20381	0.770364
TC1600007835.hg.1	MIR548AI	100616347	ENSG00000265226	microRNA 548ai	6q16.2	1.56351	2.19419	7.38415	5.73156e-05	0.230189	0.634712
TC0100015867.hg.1	S100A3	6274	ENSG00000188015	S100 calcium binding protein A3	1q21.3	1.04395	8.61317	6.31462	0.000179345	0.466169	0.0757893
TC0200015193.hg.1	CALCRL	10203	ENSG00000064989	calcitonin receptor like receptor	2q32.1	1.12046	2.99184	6.25897	0.000191008	0.466169	0.042614
TC0100017167.hg.1	LAMB3	3914	ENSG00000196878	laminin subunit beta 3	1q32.2	1.1193	6.20447	6.20656	0.000202758	0.466169	0.0109627
TC0300014031.hg.1	CCDC80	151887	ENSG00000091986	coiled-coil domain containing 80	3q13.2	2.05801	5.69856	6.15553	0.000214959	0.466169	-0.0202315
TC1400007259.hg.1	PELI2	57161	ENSG00000139946	pellino E3 ubiquitin protein ligase family member 2	14q22.3	-1.03945	4.41346	-6.02235	0.000250769	0.466169	-0.103466
TC1300008468.hg.1	SLC46A3	283537	ENSG00000139508	solute carrier family 46 member 3	13q12.3	1.8597	5.11871	5.98326	0.000262485	0.466169	-0.128407
TC1200010341.hg.1	PKP2	5318	ENSG00000057294	plakophilin 2	12p11.21	1.34228	6.27736	5.93421	0.000278039	0.466169	-0.160028
TC0600009496.hg.1	LINC00326	285735	ENSG00000231023	long intergenic non-protein coding RNA 326	6q23.2	-1.70656	3.044	-5.84654	0.00030841	0.466169	-0.217472
TC0100010921.hg.1	HMCN1	83872	ENSG00000143341	hemicentin 1	1q25.3-q31.1	-1.54998	4.70085	-5.66047	0.000385604	0.466169	-0.343421
TC1600007961.hg.1	MT1JP	4498	ENSG00000255986	metallothionein 1J, pseudogene	16q13	1.00895	11.1282	5.64825	0.000391366	0.466169	-0.351887
TC0900009168.hg.1	PAEP	5047	ENSG00000122133	progestagen associated endometrial protein	9q34.3	1.16247	3.48473	5.55903	0.000436394	0.466169	-0.414451
TC1900008466.hg.1	CARD8-AS1	100505812	ENSG00000268001	CARD8 antisense RNA 1	19q13.33	1.11641	2.94902	5.54698	0.0004429	0.466169	-0.423008
TC1100013152.hg.1	SAA2	6289	ENSG00000134339	serum amyloid A2	11p15.1	2.87045	6.05795	5.54372	0.000444674	0.466169	-0.42532
TC0X00006686.hg.1	GRPR	2925	ENSG00000126010	gastrin releasing peptide receptor	Xp22.2	1.15613	3.18882	5.51978	0.000457966	0.466169	-0.442393
TC0400008345.hg.1	SGMS2	166929	ENSG00000164023	sphingomyelin synthase 2	4q25	1.07102	4.82491	5.47602	0.000483402	0.466169	-0.473858
TC0300012484.hg.1	SLCO2A1	6578	ENSG00000174640	solute carrier organic anion transporter family member 2A1	3q22.1-q22.2	1.04015	4.27356	5.444	0.000502984	0.466169	-0.49708
TC0100018403.hg.1	ERRFI1	54206	ENSG00000116285	ERBB receptor feedback inhibitor 1	1p36.23	1.21503	10.5946	5.29644	0.000605106	0.470363	-0.60638
TC2200007150.hg.1	TIMP3	7078	ENSG00000100234	TIMP metallopeptidase inhibitor 3	22q12.3	-1.23323	10.0629	-5.24296	0.000647517	0.474157	-0.646927
TC0600011635.hg.1	FKBP5	2289	ENSG00000096060	FKBP prolyl isomerase 5	6p21.31	1.59889	7.4901	5.21234	0.000673252	0.474157	-0.670373
TC1900010855.hg.1	CADM4	199731	ENSG00000105767	cell adhesion molecule 4	19q13.31	-1.24454	7.30237	-5.13444	0.000743865	0.484457	-0.730769
TC1200012643.hg.1	ERBB3	2065	ENSG00000065361	erb-b2 receptor tyrosine kinase 3	12q13.2	-1.43015	8.51165	-4.77316	0.00119485	0.575848	-1.0253
TC0200015538.hg.1	KLF7	8609	ENSG00000118263	Kruppel like factor 7	2q33.3	1.23953	7.5558	4.64893	0.00141252	0.57826	-1.13222
TC0600009262.hg.1	SLC35F1	222553	ENSG00000196376	solute carrier family 35 member F1	6q22.2-q22.31	-1.41967	5.72042	-4.50706	0.00171469	0.591396	-1.25791
TC0X00007559.hg.1	GJB1	2705	ENSG00000169562	gap junction protein beta 1	Xq13.1	-1.17515	7.00581	-4.30731	0.00226416	0.591396	-1.44148
TC1100010090.hg.1	LYVE1	10894	ENSG00000133800	lymphatic vessel endothelial hyaluronan receptor 1	11p15.4	1.41316	4.52876	4.26045	0.00241877	0.591396	-1.48566
TC0600009491.hg.1	SNORA33	594839	ENSG00000200534	small nucleolar RNA, H/ACA box 33	6q23.2	-1.02414	6.13943	-4.24015	0.00248921	0.591396	-1.50493
TC0100009241.hg.1	S1PR1	1901	ENSG00000170989	sphingosine-1-phosphate receptor 1	1p21.2	1.27766	5.87173	4.20681	0.00260978	0.591396	-1.53677
TC1300009394.hg.1	SLITRK6	84189	ENSG00000184564	SLIT and NTRK like family member 6	13q31.1	-1.24714	6.05435	-4.16735	0.00276056	0.591396	-1.57471
TC1300006594.hg.1	TNFRSF19	55504	ENSG00000127863	TNF receptor superfamily member 19	13q12.12	-1.05455	6.95329	-4.15541	0.00280801	0.591396	-1.58625
TC1600011398.hg.1	MMP2	4313	ENSG00000087245	matrix metallopeptidase 2	16q12.2	-1.36252	9.16753	-4.104	0.00302255	0.591396	-1.63627
TC0500012470.hg.1	CD74	972	ENSG00000019582	CD74 molecule	5q33.1	-1.50263	9.87401	-4.07114	0.00316882	0.591396	-1.66851
TC1900007242.hg.1	UCA1	652995	ENSG00000214049	urothelial cancer associated 1	19p13.12	2.84491	7.10543	4.05389	0.00324861	0.591396	-1.68552
TC0600009332.hg.1	FABP7	2173	ENSG00000164434	fatty acid binding protein 7	6q22.31	-1.51856	5.4629	-4.04711	0.00328054	0.591396	-1.69222
TC0900011160.hg.1	EPB41L4B	54566	ENSG00000095203	erythrocyte membrane protein band 4.1 like 4B	9q31.3	1.30863	5.70655	3.99258	0.00355003	0.591396	-1.74643
TC2100007241.hg.1	ABCG1	9619	ENSG00000160179	ATP binding cassette subfamily G member 1	21q22.3	1.12653	4.30641	3.97004	0.00366823	0.591396	-1.769
TC1000006683.hg.1	LINC00707	100507127	ENSG00000238266	long intergenic non-protein coding RNA 707	10p14	1.26884	5.09405	3.94397	0.00381024	0.591396	-1.79524
TC0200015650.hg.1	FN1	2335	ENSG00000115414	fibronectin 1	2q35	1.35409	7.55145	3.94127	0.00382526	0.591396	-1.79796
TC0400008556.hg.1	MYOZ2	51778	ENSG00000172399	myozenin 2	4q26	2.09846	4.18309	3.92598	0.00391161	0.591396	-1.81342
TC1100007301.hg.1	PRR5L	79899	ENSG00000135362	proline rich 5 like	11p13-p12	1.20616	4.27894	3.87901	0.00419013	0.591396	-1.86117
TC0500010540.hg.1	LIFR	3977	ENSG00000113594	LIF receptor subunit alpha	5p13.1	1.23559	4.10316	3.87835	0.00419419	0.591396	-1.86185
TC0600014336.hg.1	ROS1	6098	ENSG00000047936	ROS proto-oncogene 1, receptor tyrosine kinase	6q22.1	1.46055	2.53906	3.86488	0.00427795	0.591396	-1.87562
TC0100015598.hg.1	TXNIP	10628	ENSG00000265972	thioredoxin interacting protein	1q21.1	1.23475	7.56563	3.8109	0.00463209	0.591396	-1.93116
TC1100012308.hg.1	CRYAB	1410	ENSG00000109846	crystallin alpha B	11q23.1	1.27351	5.55107	3.78994	0.00477786	0.591396	-1.95287
TC0100017083.hg.1	RAB7B	338382	ENSG00000276600	RAB7B, member RAS oncogene family	1q32.1	-1.25218	6.48538	-3.74911	0.00507611	0.591396	-1.99542
TC0900009646.hg.1	SCARNA8	677776	ENSG00000251733	small Cajal body-specific RNA 8	9p22.1	-1.1159	7.16871	-3.74704	0.00509173	0.591396	-1.99758
TC0X00006966.hg.1	SYTL5	94122	ENSG00000147041	synaptotagmin like 5	Xp11.4	-1.18379	5.69167	-3.71941	0.00530533	0.591396	-2.02655
TC1000007641.hg.1	DKK1	22943	ENSG00000107984	dickkopf WNT signaling pathway inhibitor 1	10q21.1	1.4302	7.70538	3.71648	0.00532854	0.591396	-2.02963
TC1000012198.hg.1	C10orf90	118611	ENSG00000154493	chromosome 10 open reading frame 90	10q26.2	-1.34084	6.83864	-3.59473	0.00639467	0.610725	-2.15904
TC1200010024.hg.1	ARHGDIB	397	ENSG00000111348	Rho GDP dissociation inhibitor beta	12p12.3	1.10498	5.6572	3.45652	0.00788381	0.610725	-2.30915
TC1100006995.hg.1	SAA1	6288	ENSG00000173432	serum amyloid A1	11p15.1	1.98839	6.12855	3.45363	0.00791856	0.610725	-2.31232
TC0100006650.hg.1	AJAP1	55966	ENSG00000196581	adherens junctions associated protein 1	1p36.32	-1.00639	3.26869	-3.38831	0.00874957	0.610725	-2.38445
TC1500010407.hg.1	ANPEP	290	ENSG00000166825	alanyl aminopeptidase, membrane	15q26.1	1.05478	6.45503	3.33406	0.00950931	0.610725	-2.4449
TC0200006757.hg.1	TRIB2	28951	ENSG00000071575	tribbles pseudokinase 2	2p24.3	-1.08121	6.69047	-3.29032	0.010172	0.610725	-2.49397
TC0600007664.hg.1	HLA-DQA2	3118	ENSG00000237541	major histocompatibility complex, class II, DQ alpha 2	6p21.32	-1.12889	6.25183	-3.24023	0.0109908	0.610725	-2.55054
TC2000009216.hg.1	SLPI	6590	ENSG00000124107	secretory leukocyte peptidase inhibitor	20q13.12	1.82837	5.3374	3.23527	0.0110755	0.610725	-2.55617
TC0900011305.hg.1	TNC	3371	ENSG00000041982	tenascin C	9q33.1	-1.1267	8.10517	-3.21011	0.011516	0.612064	-2.58475
TC0600014273.hg.1	HLA-DRB1	3123	ENSG00000196126	major histocompatibility complex, class II, DR beta 1	6p21.32	-1.29109	8.61094	-3.18099	0.012049	0.622861	-2.61796
TC0300011311.hg.1	FAM107A	11170	ENSG00000168309	family with sequence similarity 107 member A	3p14.3-p14.2	1.00816	5.91492	3.10222	0.0136227	0.623397	-2.70837
TC0600008462.hg.1	COL19A1	1310	ENSG00000082293	collagen type XIX alpha 1 chain	6q13	-1.31999	5.94405	-3.09893	0.0136929	0.623397	-2.71217
TC1000012428.hg.1	AKR1C3	8644	ENSG00000196139	aldo-keto reductase family 1 member C3	10p15.1	1.23659	6.85582	3.00895	0.0157663	0.623397	-2.81654
TC0X00008017.hg.1	PLP1	5354	ENSG00000123560	proteolipid protein 1	Xq22.2	-1.4341	8.63803	-3.00778	0.0157955	0.623397	-2.81791
TC1400008250.hg.1	SNORD114-3	767579	ENSG00000201839	small nucleolar RNA, C/D box 114-3	14q32.31	1.21294	2.54702	2.98779	0.0162996	0.623397	-2.84124
TC2000009458.hg.1	NFATC2	4773	ENSG00000101096	nuclear factor of activated T cells 2	20q13.2	-1.03218	6.99143	-2.93136	0.017815	0.623397	-2.90738
TC0600011517.hg.1	HLA-DPA1	3113	ENSG00000231389	major histocompatibility complex, class II, DP alpha 1	6p21.32	-1.17344	8.36214	-2.91196	0.0183688	0.623397	-2.93019
TC2000007479.hg.1	PI3	5266	ENSG00000124102	peptidase inhibitor 3	20q13.12	1.29258	5.74479	2.89709	0.0188054	0.623397	-2.94772
TC1000011400.hg.1	ANKRD1	27063	ENSG00000148677	ankyrin repeat domain 1	10q23.31	1.12756	5.67931	2.89228	0.0189488	0.623397	-2.95339
TC1600006888.hg.1	CIITA	4261	ENSG00000179583	class II major histocompatibility complex transactivator	16p13.13	-1.45461	7.04034	-2.8815	0.0192746	0.623397	-2.96611
TC1700010676.hg.1	KRT15	3866	ENSG00000171346	keratin 15	17q21.2	1.13478	5.89829	2.87079	0.0196039	0.623397	-2.97877
TC0100015836.hg.1	LCE3D	84648	ENSG00000163202	late cornified envelope 3D	1q21.3	2.14472	5.02464	2.85219	0.0201896	0.623397	-3.00077
TC1100012126.hg.1	MMP8	4317	ENSG00000118113	matrix metallopeptidase 8	11q22.2	-1.05176	6.37092	-2.82921	0.0209379	0.623397	-3.02799
TC2100008477.hg.1	S100B	6285	ENSG00000160307	S100 calcium binding protein B	21q22.3	-1.29126	8.04417	-2.82559	0.0210586	0.623397	-3.03229
TC0600014277.hg.1	HLA-DMA	3108	ENSG00000204257	major histocompatibility complex, class II, DM alpha	6p21.32	-1.04585	8.74278	-2.81103	0.0215504	0.624642	-3.04958
TC0600007657.hg.1	HLA-DQA1	3117	ENSG00000196735	major histocompatibility complex, class II, DQ alpha 1	6p21.32	-1.42299	7.1147	-2.80528	0.0217479	0.625972	-3.05641
TC0600007677.hg.1	HLA-DPB1	3115	ENSG00000223865	major histocompatibility complex, class II, DP beta 1	6p21.32	-1.15503	8.9214	-2.68722	0.0262381	0.629874	-3.19732
TC0300008320.hg.1	CD96	10225	ENSG00000153283	CD96 molecule	3q13.13-q13.2	-1.00708	7.14472	-2.63496	0.0285174	0.629874	-3.26002
TC0200014361.hg.1	LYPD1	116372	ENSG00000150551	LY6/PLAUR domain containing 1	2q21.2	-1.23389	8.6835	-2.53296	0.0335622	0.629874	-3.38288
TC0600007650.hg.1	HLA-DRA	3122	ENSG00000204287	major histocompatibility complex, class II, DR alpha	6p21.32	-1.27897	10.3851	-2.51101	0.0347604	0.629874	-3.40936
TC0700010348.hg.1	SOSTDC1	25928	ENSG00000171243	sclerostin domain containing 1	7p21.2	-1.25326	4.83996	-2.49526	0.0356468	0.629874	-3.42839
TC0300013645.hg.1	APOD	347	ENSG00000189058	apolipoprotein D	3q29	1.02118	4.84917	2.48068	0.0364879	0.629874	-3.44601
TC0800010774.hg.1	EYA1	2138	ENSG00000104313	EYA transcriptional coactivator and phosphatase 1	8q13.3	-1.08006	6.12182	-2.30636	0.0482197	0.641253	-3.65678
TC1700007557.hg.1	CCL2	6347	ENSG00000108691	C-C motif chemokine ligand 2	17q12	-1.22283	6.08665	-2.29853	0.0488262	0.642716	-3.66623

## Sheet: GO enrichment
Table S3B. List of GSEA pathways enriched in AR OE in three melanoma cell lines (A375, WM9 and M14)
Hallmarks pathways	GS<br> follow link to MSigDB	GS DETAILS	SIZE	ES	NES	NOM p-val	FDR q-val	FWER p-val	RANK AT MAX	LEADING EDGE
HALLMARK_TNFA_SIGNALING_VIA_NFKB	HALLMARK_TNFA_SIGNALING_VIA_NFKB	Details ...	192	-0.452233	2.06276	0	0	0	6056	tags=34%, list=18%, signal=42%
HALLMARK_E2F_TARGETS	HALLMARK_E2F_TARGETS	Details ...	181	-0.439359	1.99199	0	0.000978261	0.001	10216	tags=46%, list=30%, signal=65%
HALLMARK_HYPOXIA	HALLMARK_HYPOXIA	Details ...	192	-0.40852	1.87154	0	0.00100049	0.002	5346	tags=26%, list=16%, signal=30%
HALLMARK_MYC_TARGETS_V1	HALLMARK_MYC_TARGETS_V1	Details ...	174	-0.422606	1.92396	0	0.00133399	0.002	14820	tags=59%, list=43%, signal=104%
HALLMARK_ESTROGEN_RESPONSE_EARLY	HALLMARK_ESTROGEN_RESPONSE_EARLY	Details ...	188	-0.394611	1.78054	0	0.00300555	0.008	4772	tags=23%, list=14%, signal=26%
HALLMARK_INFLAMMATORY_RESPONSE	HALLMARK_INFLAMMATORY_RESPONSE	Details ...	195	-0.378953	1.71916	0	0.00617519	0.022	8772	tags=43%, list=26%, signal=57%
HALLMARK_ESTROGEN_RESPONSE_LATE	HALLMARK_ESTROGEN_RESPONSE_LATE	Details ...	190	-0.380721	1.73576	0	0.00658238	0.02	4738	tags=23%, list=14%, signal=26%
HALLMARK_G2M_CHECKPOINT	HALLMARK_G2M_CHECKPOINT	Details ...	181	-0.351254	1.60767	0	0.00854629	0.06	12165	tags=51%, list=36%, signal=79%
HALLMARK_P53_PATHWAY	HALLMARK_P53_PATHWAY	Details ...	185	-0.359969	1.63812	0	0.00872577	0.053	4446	tags=23%, list=13%, signal=26%
HALLMARK_XENOBIOTIC_METABOLISM	HALLMARK_XENOBIOTIC_METABOLISM	Details ...	191	-0.361267	1.64846	0	0.00890487	0.045	8988	tags=35%, list=26%, signal=47%
HALLMARK_MTORC1_SIGNALING	HALLMARK_MTORC1_SIGNALING	Details ...	192	-0.351715	1.61088	0	0.0092037	0.06	11588	tags=44%, list=34%, signal=67%
HALLMARK_COMPLEMENT	HALLMARK_COMPLEMENT	Details ...	192	-0.36052	1.65751	0	0.00921652	0.042	4132	tags=20%, list=12%, signal=22%
HALLMARK_UNFOLDED_PROTEIN_RESPONSE	HALLMARK_UNFOLDED_PROTEIN_RESPONSE	Details ...	97	-0.400489	1.64152	0.00213675	0.00934856	0.052	9764	tags=40%, list=28%, signal=56%
HALLMARK_MITOTIC_SPINDLE	HALLMARK_MITOTIC_SPINDLE	Details ...	193	-0.346029	1.57881	0	0.0100944	0.084	10083	tags=38%, list=29%, signal=53%
HALLMARK_ANDROGEN_RESPONSE	HALLMARK_ANDROGEN_RESPONSE	Details ...	92	-0.403339	1.65771	0.00200401	0.0103686	0.042	3428	tags=18%, list=10%, signal=20%
HALLMARK_KRAS_SIGNALING_UP	HALLMARK_KRAS_SIGNALING_UP	Details ...	192	-0.345121	1.5829	0.0021097	0.0105274	0.082	6072	tags=26%, list=18%, signal=31%
HALLMARK_EPITHELIAL_MESENCHYMAL_TRANSITION	HALLMARK_EPITHELIAL_MESENCHYMAL_TRANSITION	Details ...	192	-0.334815	1.54027	0	0.0143851	0.124	5799	tags=26%, list=17%, signal=31%
HALLMARK_APOPTOSIS	HALLMARK_APOPTOSIS	Details ...	154	-0.347004	1.53592	0.00211416	0.0146324	0.133	7927	tags=31%, list=23%, signal=40%
HALLMARK_PROTEIN_SECRETION	HALLMARK_PROTEIN_SECRETION	Details ...	92	-0.37187	1.52926	0.0120724	0.0148097	0.141	11964	tags=49%, list=35%, signal=75%
HALLMARK_COAGULATION	HALLMARK_COAGULATION	Details ...	134	-0.343604	1.51641	0	0.0160857	0.158	1291	tags=12%, list=4%, signal=12%
HALLMARK_IL6_JAK_STAT3_SIGNALING	HALLMARK_IL6_JAK_STAT3_SIGNALING		85	-0.37359	1.50968	0.00606061	0.0163202	0.167	6018	tags=28%, list=18%, signal=34%
HALLMARK_UV_RESPONSE_UP	HALLMARK_UV_RESPONSE_UP		154	-0.329733	1.45947	0.0125261	0.0264368	0.267	6851	tags=24%, list=20%, signal=30%
HALLMARK_GLYCOLYSIS	HALLMARK_GLYCOLYSIS		192	-0.314955	1.45375	0.00410678	0.0268961	0.284	6648	tags=24%, list=19%, signal=30%
HALLMARK_TGF_BETA_SIGNALING	HALLMARK_TGF_BETA_SIGNALING		53	-0.394133	1.42769	0.040568	0.032218	0.338	7141	tags=28%, list=21%, signal=36%
HALLMARK_ANGIOGENESIS	HALLMARK_ANGIOGENESIS		34	-0.428294	1.42459	0.0473251	0.0325627	0.348	5668	tags=35%, list=17%, signal=42%
HALLMARK_MYC_TARGETS_V2	HALLMARK_MYC_TARGETS_V2		51	-0.385478	1.39451	0.0473251	0.0412268	0.426	11993	tags=51%, list=35%, signal=78%
HALLMARK_UV_RESPONSE_DN	HALLMARK_UV_RESPONSE_DN		132	-0.322002	1.38105	0.0204499	0.0447935	0.466	6849	tags=27%, list=20%, signal=33%
HALLMARK_BILE_ACID_METABOLISM	HALLMARK_BILE_ACID_METABOLISM		110	-0.323701	1.3525	0.0420842	0.0570306	0.562	3719	tags=13%, list=11%, signal=14%
Melanoma Resistance pathways	GS<br> follow link to MSigDB	GS DETAILS	SIZE	ES	NES	NOM p-val	FDR q-val	FWER p-val	RANK AT MAX	LEADING EDGE
UNDIFFERENTIATED TSOI	UNDIFFERENTIATED TSOI	Details ...	112	0.537414	2.26857	0	0	0	3357	tags=25%, list=10%, signal=28%
BIOCARTA_EGF_PATHWAY	BIOCARTA_EGF_PATHWAY	Details ...	25	0.586519	1.83397	0.00197239	0.0112867	0.027	5982	tags=40%, list=17%, signal=48%
UNDIFFERENTIATED-NC TSOI	UNDIFFERENTIATED-NC TSOI	Details ...	101	0.459939	1.90508	0	0.0116367	0.014	8216	tags=46%, list=24%, signal=60%
EMT I	EMT I	Details ...	75	0.424595	1.66763	0	0.0235892	0.111	8975	tags=48%, list=26%, signal=65%
GOMF_MAP_KINASE_KINASE_KINASE_ACTIVITY	GOMF_MAP_KINASE_KINASE_KINASE_ACTIVITY	Details ...	23	0.545086	1.68568	0.00982318	0.0238649	0.098	7899	tags=52%, list=23%, signal=68%
WP_MAPK_SIGNALING_PATHWAY	WP_MAPK_SIGNALING_PATHWAY	Details ...	232	0.361896	1.69362	0	0.025191	0.089	8040	tags=35%, list=23%, signal=45%
EGFR_UP.V1_UP	EGFR_UP.V1_UP	Details ...	177	0.333328	1.51385	0.00456621	0.0670459	0.324	5834	tags=27%, list=17%, signal=32%
WP_EGFR_TYROSINE_KINASE_INHIBITOR_RESISTANCE	WP_EGFR_TYROSINE_KINASE_INHIBITOR_RESISTANCE	Details ...	80	0.328135	1.3104	0.0799136	0.237599	0.821	6300	tags=26%, list=18%, signal=32%

## Sheet: Gene Signatures
Table S3C. List of Gene Sugnatures used in the study
AR OE Signature		Undifferentiated		Undifferentiated-Neural crest-like		EMT I
Gene		Gene		VIT		CTGF
AR		AJUBA		VIPR1		SYTL2
SERPINE1		TOR4A		VEGFC		CYR61
ALOX5AP		MARCH4		TWIST2		AC093673.5
SLC12A8		ZDHHC2		TNFRSF12A		CPA4
ZNF189		ZNF467		TPM1		TPST1
MIR548AI		ZNF185		TPBG		SMURF2
S100A3		ZIC2		TLE4		SORBS2
CALCRL		VASN		TOX2		TGFBI
LAMB3		UCP2		TLR4		LIMA1
CCDC80		GALNT6		THSD4		PTPRF
PELI2		TNFAIP2		STX1A		KRT81
SLC46A3		TNFSF18		SYT1		MYLK
PKP2		TMEM40		SYNPO		MGLL
LINC00326		TMEM200A		STRA6		S100A2
HMCN1		TMEM184A		STC2		F2R
MT1JP		TBL1X		SPRED3		MIR4435-1HG
PAEP		TRERF1		SPOCD1		RP11-490M8.1
CARD8-AS1		TOX		SPOCK1		CTD-2078B5.2
SAA2		TBC1D2		SLC2A1		MXD4
GRPR		SFN		SLC16A2		FBXO32
SGMS2		SAMD12		SLC14A1		ZFP36L2
SLCO2A1		SAMD11		SLC12A8		ZNF655
ERRFI1		SOX9		SMAGP		GPRC5A
TIMP3		SLC8A1		SLIT2		HOXB2
FKBP5		SLC38A4		SDK1		RND3
CADM4		SLC16A14		STAC		TAX1BP3
ERBB3		SCN5A		SLFN11		LIMCH1
KLF7		SCNN1A		S100A2		ELOVL1
SLC35F1		SH3RF2		ROBO4		TPM1
GJB1		SERPINB7		RAB27B		CCDC107
LYVE1		SLPI		PKIA		CYHR1
SNORA33		SECTM1		PRSS23		ANAPC13
S1PR1		RUNX2		PAPPA		DKK1
SLITRK6		ARHGAP29		PRDM1		CAV2
TNFRSF19		REN		KCNMA1		EMP1
MMP2		PAWR		KCNN4		ACTG2
CD74		PSG9		PODXL		LASP1
UCA1		PSG5		PDGFRB		JUN
FABP7		PSG4		PLAUR		HEBP2
EPB41L4B		PBX1		PXDN		TGM2
ABCG1		PLAGL1		PTX3		CKB
LINC00707		PHLDB2		NMNAT2		S100A16
FN1		PLEKHA6		NRP1		RP11-783K16.5
MYOZ2		PDGFC		NGEF		PMEPA1
PRR5L		PLAU		NEGR1		FOSL1
LIFR		PKP2		NRG1		EVA1A
ROS1		PLAC8		NTN4		C12orf75
TXNIP		PADI3		MT2A		LINC00152
CRYAB		PITX1		MT1E		AKAP12
RAB7B		NUAK1		MPP4
SCARNA8		NTNG1		LOXL2
SYTL5		NMT2		LDOC1
DKK1		MYEOV		LAMB3
C10orf90		MICAL2		JUN
ARHGDIB		MGST1		IL31RA
SAA1		MECOM		IL11
AJAP1		LYPD6B		IL1B
ANPEP		LAMA5		ITGA3
TRIB2		KISS1		ITGA2
HLA-DQA2		KRT86		IGFBP6
SLPI		KRT81		ID1
TNC		KRT80		INHBA
HLA-DRB1		KRT8		HRH1
FAM107A		KRT7		GAS6
COL19A1		KRT18		GLIPR1
AKR1C3		JUP		GFRA1
PLP1		IL7R		GATA3
SNORD114-3		IL4R		GPR176
NFATC2		IRS1		FZD2
HLA-DPA1		IGFN1		FJX1
PI3		HES7		FOSL1
ANKRD1		GDA		FOXF1
CIITA		GLIS2		FBLIM1
KRT15		GATA2		FLNB
LCE3D		GPRC5C		FAM83G
MMP8		GPRC5A		FAM20C
S100B		FMNL1		FAM171A1
HLA-DMA		FOXA1		FAM155A
HLA-DQA1		FLNC		ERRFI1
HLA-DPB1		FERMT1		EFNB2
CD96		FAT4		DPYD
LYPD1		FAM196B		DKK1
HLA-DRA		ELFN2		DOCK5
SOSTDC1		EGFR		CYR61
APOD		DSE		CLMP
EYA1		DMBT1		COL13A1
CCL2		DIO2		COL12A1
		DOCK2		COL5A1
		CYP2S1		F2RL2
		CRIM1		C16orf45
		CDK15		C15orf52
		CORO6		C12orf75
		COLEC10		CD163L1
		CCDC88C		CAV1
		CCDC69		CARD10
		F3		CLCF1
		F2RL1		CDH13
		CLU		BMP2
		CDYL2		AXL
		CITED2		ABCC3
		CARD11		ARNTL2
		CPA4		ANTXR2
		CREB3L1		ANXA1
		CNN1		AKR1C3
		CALB2		ARL4C
		CDH4
		BTBD11
		BDNF
		BASP1
		BNC1
		ATP8B1
		ABCG2
		ARMC4
		ANKRD1
		AR
		AMIGO2
		ADAMTSL1
		ACSL5
