# Supplementary material for: Androgen receptor is a determinant of melanoma targeted drug resistance
Source: Nat Commun. 2023 Oct 14;14:6498. doi: 10.1038/s41467-023-42239-w (PMC10576812; doi:10.1038/s41467-023-42239-w)
Supplement: Supplementary file 4 — Supplementary Data 1–5 [file 41467_2023_42239_MOESM4_ESM.zip › Supplementary data/s5-ReagentsPrimers and antibodies.xlsx]

## Sheet: reagents
Table S5. Key Reagents and Resources
REAGENT or RESOURCE
Antibodies	SOURCE	Catalog number	RRID	Assays and dilution used
Rabbit monoclonal anti-AR (D6F11)	Cell Signaling Technology	Cat# 5153S	AB_10691711	WB (1:1000), IF (1:200)
Mouse Monoclonal Anti-Androgen receptor Antibod,	Sino Biologicals	Cat# 100272-MM05	NA	IF (1:200)
Mouse Monoclonal Anti-p-AR/C Antibody (E-6)	Santa Cruz Biotechnology	Cat# sc-377546	NA	IF (1:200)
Rabbit monoclonal anti-EGF Receptor (D38B1)	Cell Signaling Technology	Cat# 4267	AB_2246311	WB (1:1000)
Goat polyclonal anti-EGFR	Novus Biologicals	Cat# AF231	AB_355220	IF(1:200)
Rabbit polyclonal anti-MLANA	Sigma-Aldrich	Cat# HPA048662	AB_2680485	IF/IHC (1:500)
Mouse monoclonal anti-Melan-A (A103)	Santa Cruz Biotechnology	Cat# sc-20032	AB_627912	IF/ IHC (1:200)
Rabbit polyclonal anti-Serpin E1/PAI-1	Novus Biologicals	Cat# 19773	AB_1642775	WB (1:1000), IF (1:200)
Rabbit polyclonal anti-GAPDH (FL-335)	Santa Cruz Biotechnology	Cat# sc-25778	AB_10167668	WB (1:10000)
Rabbit monoclonal anti-Histone H3 (D1H2)	Cell Signaling Technology	Cat# 4499	AB_10544537	WB (1:10000)
Rabbit monoclonal anti-Axl	Cell Signaling Technology	Cat# 3269	AB_2062562	WB (1:1000)
Goat polyclonal anti-AXL	R&D	Cat# AF154	AB_354852	IF (1:500)
Mouse monoclonal anti-MHC I (W6/32) PE	Santa Cruz Biotechnology	Cat# sc-32235	AB_627934	IF (1:500)
Rat monoclonal CD8α (53–6.7)	BD Biosciences	Cat# 550281	AB_2275792	IF (1:1000)
Goat anti-rabbit IgG HRP	Promega	Cat# W401B	AB_430833	WB (1:10000)
Donkey anti-mouse IgG Alexa Fluor™ 488	ThermoFisher	Cat# A-21202	AB_141607	IF (1:1000)
Donkey anti-rabbit IgG Alexa Fluor™ 568	ThermoFisher	Cat# A-10042	AB_2534017	IF (1:1000)
Donkey anti-goat IgG Alexa Fluor™ 647	ThermoFisher	Cat# A-21447	AB_2535864	IF (1:1000)
Chicken anti-Rat IgG Alexa Fluor™ 647	ThermoFisher	Cat# A-21472	AB_2535875	IF (1:1000)
Donkey anti-rabbit IgG Alexa Fluor™ 488	ThermoFisher	Cat# A-21206	AB_2762833	IF (1:1000)
Donkey anti-mouse IgG Alexa Fluor™ 568	ThermoFisher	Cat# A10037	AB_2534013	IF (1:1000)
Chicken anti-Rabbit IgG Alexa Fluor™ 647	ThermoFisher	Cat# A-21443	AB_2535861	IF (1:1000)
Donkey anti-goat IgG Alexa Fluor™ 488	ThermoFisher	Cat# A-11055	AB_2534102	IF (1:1000)
Biological Samples	SOURCE	IDENTIFIER
Paraffin embedded human tissue blocks of metastatic pre- and post-treatment samples	Department of Dermatology,	N/A
	University of Zurich Hospital (Switzerland)
Established melanoma cell lines	Wistar Intitute (USA)	N/A
Primary melanoma cells isolated from surgically excised discarded skin melanoma samples	University of Zurich Hospital (Switzerland)	N/A
Special Chemicals	SOURCE	Catalog number
AZD3514	SellectChem	Cat# s7040
ARRC4	Tocris	Cat# 7254
Dabrafenib	SellectChem	Cat# s2807
PLX-4720	SellectChem	Cat# s1152
Sorafenib	SellectChem	Cat# s1040
Trametinib	SellectChem	Cat# s2673
Cobimetinib	SellectChem	Cat# s8041
s31-201	SellectChem	Cat# s1155
Bay 7085	SellectChem	Cat# s7352
T55224	SellectChem	Cat# s8966
sr11302	Tocris	Cat# 2476
su6668	SellectChem	Cat# s1470
SKI-606	SellectChem	Cat# s1014
CYT387	SellectChem	Cat# s2219
Matrigel (Growth Factor Reduced)	Corning	Cat# 354230
Incucyte® Cytotox Red Dye	Sartorius	Cat# 4632
Critical Commercial Assays	SOURCE	Catalog number
CellTiter-Glo® Luminescent Cell Viability Assay	Promega	Cat# G7570
SuperSignal™ West Pico PLUS Chemiluminescent Substrate	Thermo Fisher Scientific	Cat# 34578
Agilent RNA 6000 Nano Kit	Agilent	Cat# 5067-1511
Direct-zol RNA Miniprep Kit	Zymo Research	Cat# R2050
Deposited Data	SOURCE	IDENTIFIER
Raw and analyzed RNA-ClariomD GeneChip data	This paper	GSE199405
Experimental Models: Organisms/Strains
Mouse: NOD.CB17-Prkdcscid/J	The Jackson Laboratory	JAX:001303
Mouse : C57BL/6J	The Jackson Laboratory	JAX:000664
Recombinant DNA	SOURCE	IDENTIFIER
pLenti-lacZ	This paper	N/A
pLenti-AR-V5	Azeem W et al, 2017	Addgene: #85128
Software and Algorithms	SOURCE	IDENTIFIER
clusterProfiler 4.0	Wu et al., 2021	https://bioconductor.org/packages/release/bioc/html/clusterProfiler.html
Seurat 4.1.1	Hao, Hao et al., 2021	https://cran.r-project.org/web/packages/Seurat
GSEA 4.1.0	Subramanian et al., 2005	http://www.gsea-msigdb.org/gsea/index.jsp
R package ‘survival’ v2.43-3	Terry M et al, 2000	https://CRAN.R-project.org/package=survival
Enrichr	Chen et al, 2013	https://maayanlab.cloud/Enrichr/
Incucyte® ZOOM Software	Sartorius	https://www.essenbioscience.com
Graph Pad Prism Software	GraphPad Software	https://www.graphpad.com/scientific-software/prism/

## Sheet: RT-qPCR
Table S5. Key Reagents and Resources
RT-PCR primers (human and mouse)
Name/Gene Name	Primer sequence (5’-3’)		Species
RPLP0	F	GCAATGTTGCCAGTGTCTGT	Human
	R	GCCTTGACCTTTTCAGCAAG
AR-1	F	GACGACCAGATGGCTGTCATT	Human
	R	GGGCGAAGTAGAGCATCCT
AR-2	F	TTGTGTCAAAAGCGAAATGG	Human
	R	AGTCAATGGGCAAAACATGG
TUBA4A	F	GACAGCTCTTCCACCCAGAG	Human
	R	TGAAGTCCTGTGCACTGGTC
MITF	F	CATTGTTATGCTGGAAATGCTAGAA	Human
	R	GGCTTGCTGTATGTGGTACTTGG
SOX9	F	GCAAGCTCTGGAGACTTCTG	Human
	R	GTACTTGTAATCCGGGTGGTC
SOX10	F	CCAGTACCCGCACCTGCC	Human
	R	CTT TCG TTC AGC AGC CTC CAG
ZEB1	F	ATTCTACACCGCCCAAAAA	Human
	R	TTCCACACTCATGAGGTCTTT
ZEB2	F	AATGCACAGAGTGTGGCAAGGC	Human
	R	CTGCTGATGTGCGAACTGTAGG
AXL	F	GAGAACATTAGTGCTACGCGGAA	Human
	R	CCTTAGCCCTATGTCCATTAGCA
EGFR	F	AATTCCGAGACGAAGCC	Human
	R	CCGTGATCTGTCACCACATA
SERPINE1	F	TGAAGATCGAGGTGAACGAG	Human
	R	GAAAAGGACTGTTCCTGTGG
Gapdh	F	ATCACTGCCACCCAGAAGAC	Mouse
	R	CAGTGAGCTTCCCGTTCAG
Ar	F	TGTGCCGGACATGACAACAA	Mouse
	R	ATCCACATGCAAGTTGCGGA
Serpine1	F	CGCCTCCTCATCCTGCCTAAG	Mouse
	R	CTGTGCCGCTCTCGTTTACC
Egfr	F	GCCAACTGTACCTATGGATGTG	Mouse
	R	CAAGAGGGCAGAATCTGAGAC
