# Supplementary material for: Androgen receptor is a determinant of melanoma targeted drug resistance
Source: Nat Commun. 2023 Oct 14;14:6498. doi: 10.1038/s41467-023-42239-w (PMC10576812; doi:10.1038/s41467-023-42239-w)
Supplement: Supplementary file 6 — Source data [file 41467_2023_42239_MOESM6_ESM.xlsx]

## Sheet: 1a
Figure 1a
RT-qPCR Data
RT-qPCR and immunoblot analysis of AR expression in primary human melanoma cells (M121224) cultured with multistep weekly increases of the BRAF inhibitor Dabrafenib (0.5, 1, 2, and 3 mM), and collected at the end of each week
RT-qPCR Data
Ratio values
Sample	0 µM		0.5 µM		1 µM		2 µM		3 µM
	Ratio	± SD	Ratio	± SD	Ratio	± SD	Ratio	± SD	Ratio	± SD
Biological Replicate 1	1	0.25634	6.9644	3.52022	7.46426	2.50401	8.28212	3.22828	18.1261	2.3717
Biological Replicate 2	0.97041	0.447527	4.06522	1.75482	5.16941	0.914935	6.20458	2.3931	20.5823	1.9229
Biological Replicate 3	1.07177	0.485163	3.81937	0.927088	4.53154	1.14751	6.19026	2.13879	18.2944	4.6396
One-way ANOVA (two-tailed) P-values
Comparison	P-value
0.5 µM vs 0 µM	0.0064
1 µM vs 0 µM	0.0043
2 µM vs 0 µM	<0.0001
3 µM vs 0 µM	<0.0001

## Sheet: 1b 
Figure 1b
RAW WB Data
										AR						GAPDH
										M160915 AR						M160915 GAPDH
										UACC903 AR							UACC903 GAPDH

## Sheet: 1c 
Figure 1c
Immunofluorescence analysis of AR expression in primary and established melanoma cells selected for BRAFi resistance (BR). Quantification of AR nuclear intensity signal in arbitrary units (AU) per individual cells (dots; right).
Quantification of AR fluorescence in Parental and Resistant lines
AR Intensity in AU
M160915		UACC903		A375			Unpaired t test (two-tailed) P-values
P	BR	P	BR	P	BR		Comparison	P-value
41042	29833	88487	141377	28492	98190		M160916 P vs BR	<0.0001
71787	153335	58949	100630	57439	42940		UACC903 P vs BR	<0.0001
124064	129204	51113	224533	52998	48090		A375 P vs BR	<0.0001
69168	84226	87385	386793	27259	62670
123897	87015	46372	306827	35992	58884
117519	110125	120759	185782	33014	151177
70100	165809	89753	381513	19671	40024
40747	120202	59942	343584	23518	55394
87515	159243	160735	261042	35175	70092
196853	162808	63455	193909	43704	67101
152451	87777	117316	65775	49233	48098
43747	107565	35940	124117	28389	53562
86491	137549	46710	242790	34027	58284
68021	176707	98503	816889	36667	58323
85904	116668	30023	235536	87180	38948
101784	93645	35618	221520	43664	24012
62738	118044	21346	149854	39285	80296
65096	167345	84558	185053	31983	69757
62334	95255	32789	168298	51881	53147
46892	79689	49164	59073	40229	35582
54002	91402	53125	109256	26841	44862
110440	119425	33280	327815	94857	54923
57996	143770	57592	177953	28657	72562
28999	154170	153187	171917	52508	56760
45174	121771	67632	195329	24565	45787
62417	136506	152489	298616	26599	49193
44662	144314	36525	215051	67817	38488
97700	180617	74736	140342	32945	34017
99797	74967	128247	297714	35382	46532
45203	87160	122914	85417	32356	37587
73995	107455	27460	122995	20760	183852
125006	105022	45089	278741	48880	62474
59568	147771	38477	291218	38835	59552
50858	96941	36226	154586	36878	103634
59098	171389	26206	202880	60111	58701
92065	129660	22100	190552	19425	46278
64497	115287	18871	86344	93497	107535
54871	186207	35838	234217	43468	79025
42947	142495	159524	126333	27265	88511
58619	122759	53191	223377	29957	93392
51498	134613	39037	163460	32134	183205
71960	188773	44661	109759	70536	72300
58371	216831	49361	132815	33044	62317
27929	353313	117115	109978	47287	129479
49791	154036	88289	172956	86981	84570
58368	151949	225875	241742	29268	74148
40302	283363	625163	140229	59326	73875
77908	79171	186787	295972	31415	72491
104925	177823	135703	94000	116052	63261
42193	331196	201254	198575	57315	144470
36062	129022	191357	235733	19055	75879
80552	439346	406634	169970	31955	52410
39414	148281	104153	178579	19951	90002
129301	290738	161523	107832	32359	56210
85540	237297	247072	176706	26301	62878
38511	85170	93458	153935	53535	91172
71308	146732	190166	225069	33524	91953
74644	306711	200613	207288	26709	69835
72030	237925	129351	121760	80578	74117
31782	269854	259666	93205	28821	112264
113782	609920	236493	74589	22115	72723
61221	174673	98739	140411	30528	91628
54110	104991	188194	86220	22863	67173
45643	105022	120838	160085	27582	68300
117400	147771	213689	283955	22265	119093
65141	96941	165488	96404	35536	13761
58146	171389	286219	205714	25266	23894
50175	129660	222093	234487	28299	39342
116085	115287	113803	125657	25054	23748
45115	186207	70948	132385	24287	28583
78291	142495	86074	200827	46742	49222
52017	122759		137314	30773	33904
78616	134613		438014	17109	27978
39984	188773		194614	59065	30623
78870	216831		285634	20954	29457
63453	353313		211350	34303	20298
74888	154036		237498	58991	24548
69960	151949		149143	28434	39625
34722	283363		239722	19592	33147
53291	79171		182978	30104	38254
45637	177823		178226	34882	25305
42098	331196		90020	36402	89622
125407	129022		140506	55838	24177
63541	439346		150932	19265	55826
27506	148281		129979	27264	20432
32093	290738		542723	18433	99166
40188	237297		266088	20553	51404
64670	85170		131999	40985	68870
69370	146732		115950	18249	21071
40936	306711		122719	17564	33456
48188	237925		68642	17131	39934
53833	269854		131564	66766	169849
63578	609920		258962	96119	42109
120121	174673		261688	19742	76429
63301	104991		124784	11412	59128
100562	214454		275679	40873	189525
134730	140836		158903	7185	59760
95387	358770		220085	22491	90585
27963	131271		256704	5449	78848
57704	261990		148901	5318	142395
142565	216389		438855	10038	114696
34495	185577		355648	8757	97579
101044	180582		105174	19803	81580
39059	158869		223540	5288	270598
87477	243407		95378	6714	90467
43335	232569		152333	8328	134270
78839	187318			6732	131544
51835	184487			9464	347695
38724	147007			12249	63319
31524	150421			10372	132758
34130	149598			17084	121383
32837	127831			8926	63700
48894	222729			6425	118991
50870	109706			6346	275348
136159	211345			5721	90740
48447	291749			3770	103151
110041	183354			8946	81109
55238	153302			6071	217988
62015	239990			4986	97878
54222	221107			5080	113822
98868	147077			5811	85011
124980	83824			5450	116149
133555	239120			3804	92439
100778				6378	114847
57115				4275	104644
128030				4865	65222
127272				3712	80631
34717				5133	74098
70236				6696	67797
90564				5449	68241
307736				5125	66779
81936				4353	80022
40591				5242	101319
129943				8982	225405
71586				3686	118743
42221				6617	98370
41858				7657	110849
33212				3107	29613
26517				5845	118788
48472				12537	112238
43581				18904	21478
85504				19468	96048
				11474	75271
				6023	114536
				15194	244005
				11701	94226
				14182	60677
				11565	96726
				14538	236617
				9551	99730
				14463	85684
				8981	112782
				30074	70563
				13016	142000
				10238	72380
				24933	111179
				18334	208581
				16578	58107
				11610	61211
				8040	66872
				17852	56660
				5463	103080
				7525	62108
				10145	68354
				18235	23747
				9742	100611
				23695	80659
				23154	126994
				9546	385451
				21798	121428
				9274	129114
				4199	124393
				5338	416844
				7009	115263
				7802	112805
				7550	236511
				9227	120798
				8203	215719
				13347	105959
				18185	71017
				8468	112876
				10391	50757
				11424	78300
				11849	90505
				7470	71487
				7170	79097
				11328	58291
				18588	66007
				10440	101825
				20250	81352
				13257	89383
				11613	163126
				8310	158257
				14129	76241
				22456	139582
				11107	203349
				17385	122329
				9782	95505
				13841	334622
				18246	91859
				10580	75679
				9110	153992
				17423	46164
				7812	211822
				10837	66007
				7452	101825
				9586	81352
				14515	89383
				9929	163126
				10363	158257
				13925	76241
				4814	139582
				7851	203349
				9870	122329
				8901	95505
				12446	334622
				7495	91859
				4383	75679
				9325	153992
				8160	46164
				6585	211822
				7853
				8572
				7229
				5800
				6871
				6486
				5997
				4554
				6879
				6416
				9827
				7752
				18690
				20481
				11512
				23848
				12016
				8809
				17968
				20752
				18236
				12041
				27001
				9514
				12584
				10441
				21713
				12423
				11084
				9539
				11460
				17668
				16927
				36461
				30541
				18117
				28620
				30580
				20115
				21753
				11596
				18102
				17460
				16549
				17087
				14214
				21783
				33925
				15035
				10624
				30338
				14120
				17202
				10843
				14665
				12474
				19961
				25244
				23652
				10863
				8855
				5614
				4284
				3631
				4012
				2475
				9425
				3887
				11919
				5275
				5053
				4745
				4596
				4363
				3862
				4377
				6426
				2349
				2947
				3125
				3097
				2929
				9449
				3786
				3082
				11413
				3828
				15176
				4788
				2969
				2836
				4241
				8577
				7940
				4804
				13378
				3100
				6281
				5001
				3522
				3203
				3656
				4536
				7847
				16611
				2708
				8540
				3073
				4572
				4848
				3284
				16277
				10258
				5570
				8719
				3747
				4862
				7331
				4159
				3909
				3844
				11008
				6648
				3873
				3432
				7174
				7370
				4621
				4192
				6266
				5420
				3102
				14385
				4476
				3243
				2968
				5590
				14772
				11076
				28957
				3459
				6013
				5197
				3468
				3511
				5402
				4885
				3603
				4760
				4700
				4707
				12188
				5641
				5030
				3379
				5911
				4039
				5128
				19115
				7533
				16662
				3510
				4069
				8245
				11039
				7747
				4476
				10534
				6363
				3695
				4710
				3440
				3928
				6293
				4142
				8874
				9637
				5828
				4947
				3562
				3137
				3260
				6378
				14981
				3394
				4200
				3622
				2487
				10982
				2972
				3162
				7443
				3175
				3573
				2931
				11470
				3410
				7385
				4195
				5777
				2994
				3652
				3769
				4406
				4322
				4211
				20816
				2781
				6227
				3083
				6897
				14114
				4671
				7583
				7156
				4345
				6809
				2485
				3828
				7264
				7395
				4860
				9894
				6545
				7978
				8342
				7303
				4617
				3845
				4561
				5153
				11936
				3564
				6933
				4392
				12753
				3837
				3049
				11481
				6673
				5737
				8855
				5121
				4396
				2947
				10081
				9876
				11612
				3821
				6846
				6945
				2926
				2692
				9199
				3870
				6518
				6849
				4754
				7906
				4258
				6053
				6266
				3976
				13588
				4418
				4679
				4853
				4545
				4823
				7930
				6505
				6043
				4159
				4077
				10841
				6737
				5157
				3640
				11754
				12379
				5262
				3542
				4378
				5950
				5508
				5296
				6470
				20481
				4067
				4955
				4952
				3209
				5788
				8061
				3797
				5031
				3685
				3992
				16420
				3907
				4982
				7452
				4029
				22257
				3074
				3318
				4965
				5849
				4098
				5460
				4691
				6156
				2582
				6285
				4144
				3970
				10099
				3833
				7096
				4351
				6709
				5686
				8986
				3625
				8068
				4709
				8506
				7920
				11637
				11795
				7531
				20056
				3481
				7627
				5502
				5598
				7909
				4214
				10672
				7054
				15573
				5241
				3562
				6610
				11165
				8247
				4785
				4767
				8176
				5932
				6810
				6057
				10389
				11184
				8078
				6866
				8568
				2322
				3841
				5663
				6153
				9845
				4382
				6069
				5998
				4983
				3875
				4542
				4996
				14772
				6278
				10957
				3867
				4964
				11788
				5066
				3928
				3467
				18094
				3025
				6217
				5328
				6551
				8140
				8061
				3147
				4205
				7976
				5179
				5061
				6532
				4124
				7967
				3956
				6726
				4612
				3199
				3919
				4185
				4717
				12026
				8232
				5572
				5230
				5735
				6691
				4824
				3389
				5695
				8588
				4687
				3831
				9329
				5446
				3828
				3550
				4458
				2846
				3776

## Sheet: 1d
Figure 1d
RT-qPCR Data
Relative expression of the indicated genes in BRAFi resistant (BR) primary (M160915, M121224) and established melanoma cells (A375 and WM983A) versus parentals (P)
RT-qPCR Data
Ratio values for the indicated genes
Sample	A375 BR/P				M160915 BR/P				M121224 BR/P			UACC903 BR/P			WM9 BR/P
Biological Replicate #	#1	#2	#3	#4	#1	#2	#3	#4	#1	#2	#3	#1	#2	#3	#1	#2	#3
AR	9.12611	19.6075	13.8646	36.42	14.18	19.6075	13.8646	9.1261	8.35902	6.16172	18.1001	251.021	158.499	150.993	5.82261	4.01853	3.92674
MITF	0.0112287	0.0401998	0.0184957	0.227667	2.43	0.0401998	0.0184957	0.0112	16.4119	0.636545	34.6601	0.00794906	0.00102867	0.00106249	0.120185	0.176369	0.138376
SOX10	0.00567958	0.00326206	0.0303955	0.00739972	0.1771	0.00326206	0.0303955	0.0056	16.5642	3.36359	0.108	0.139339	0.0167465	0.0341178	0.00459198	0.00523837	0.0058663
SOX9	0.151424	0.194791	0.158586	0.95705	0.8161	0.194791	0.158586	0.1514	1.04247	1.38191	0.3626	1.71713	0.757858	0.485205	0.872564	0.279968	0.309212
ZEB1	0.343885	0.200731	0.816014	1.46747	0.7442	0.200731	0.816014	0.3438	0.358489	0.223756	0.3014	2.30804	0.918064	3.99077	0.380684	0.0803997	0.101297
ZEB2	0.501157	0.417544	1.12506	4.60542	3.5801	0.417544	1.12506	0.5011	0.698985	0.517632	0.5248	0.710382	0.221698	0.597358	0.824543	0.293209	0.358489
Multiple comparisons t-tests (two-sided)		Below threshold?	Summary	P Value			Multiple comparisons t-tests (two-sided)		Below threshold?	Summary	P Value
A375 P - A375 BR							M121224 - M121224 BR
AR		Yes	****	<0.0001			AR		Yes	**	0.003041
MITF		No	ns	>0.9999			MITF		No	ns	0.0807
SOX10		Yes	****	<0.0001			SOX10		No	ns	0.9989
SOX9		No	ns	>0.9999			SOX9		No	ns	>0.9999
ZEB1		No	ns	>0.9999			ZEB1		No	ns	>0.9999
ZEB2		No	ns	0.9999			ZEB2		No	ns	>0.9999
M160916 P - M160915 BR							WM9 P - WM9 BR
AR		Yes	****	<0.0001			AR		Yes	****	<0.0001
MITF		No	ns	>0.9999			MITF		No	ns	0.8819
SOX10		Yes	*	0.0125			SOX10		Yes	***	0.0006
SOX9		No	ns	0.8778			SOX9		No	ns	0.9905
ZEB1		No	ns	0.9513			ZEB1		No	ns	0.9951
ZEB2		No	ns	0.9974			ZEB2		No	ns	0.9995
UACC903 P - UACC903 BR
AR		Yes	****	<0.0001
MITF		Yes	*	0.0134
SOX10		Yes	ns	0.0347
SOX9		No	ns	>0.9999
ZEB1		No	ns	>0.9999
ZEB2		No	ns	>0.9999

## Sheet: 1g
Figure 1g
GSEA of transcriptional profiles of BR versus parental A375, WM9, UACC903, M160915 and M121224 melanoma cells
Hallmarks pathways	GS<br> follow link to MSigDB	SIZE	ES	NES	NOM p-val	FDR q-val	FWER p-val	RANK AT MAX	LEADING EDGE
HALLMARK_TGF_BETA_SIGNALING	Details ...	53	0.55	1.96	0	0	0	7311	tags=49%, list=21%, signal=62%
REACTOME_SIGNALING_BY_EGFR	Details ...	48	0.409506	1.45766	0.0282258	0.0429878	0.397	4047	tags=25%, list=12%, signal=28%
EMT I	Details ...	75	0.361039	1.41517	0.0447761	0.0550281	0.496	5467	tags=37%, list=16%, signal=44%
HALLMARK_EPITHELIAL_MESENCHYMAL_TRANSITION	Details ...	192	0.6	2.66	0	0	0	4156	tags=46%, list=12%, signal=52%
UNDIFFERENTIATED TSOI	Details ...	112	0.775797	3.22971	0	0	0	3730	tags=63%, list=11%, signal=70%
UNDIFFERENTIATED-NC TSOI	Details ...	101	0.703803	2.86372	0	0	0	4115	tags=55%, list=12%, signal=63%
For the full list of GSEA enriched pathways please refer to Supplementary Table 1

## Sheet: 1h
Figure 1h
Quantification of the AR signal intensity in arbitrary units (AU) per individual cell (dots) together with a mean, examining >50 cells per sample
Quantification of AR fluorescence in Patient Samples
AR Intensity in AU
Patient 1									Patient 2									Unpaired t-tests (two-sided)
Pre				Post					Pre				Post					P value	<0.0001
#1	#2	#3	#4	#1	#2	#3	#4		#1	#2	#3	#4	#1	#2	#3	#4		P value summary	****
19.505	21.048	21.441	13.451	36.114	35.838	33.851	34.301		8.80433	15.3613	3.06333	21.1983	33.431	23.63	30.969	29.337
19.913	24.246	20.53	12.083	39.807	35.791	33.851	35.803		25.9563	10.9883	6.74533	24.8223	2.944	31.015	33.507	30.092		Patient 2
20.223	24.812	15.689	12.999	39.851	28.97	26.483	42.378		31.2173	10.4053	11.0653	20.8293	49.943	34.698	39.54	33.997		Unpaired t test
19.967	23.748	22.989	9.802	37.13	35.038	38.041	38.873		20.8943	12.6383	21.7743	13.8163	14.408	57.656	47.243	42.613		P value	<0.0001
19.725	20.458	19.164	12.764	40.813	30.252	35.495	22.56		21.4453	27.7363	8.86533	19.2553	45.256	53.829	35.845	33.043		P value summary	****
21.829	24.217	20.889	13.504	37.334	39.599	33.828	39.391		25.7813	13.2283	11.0193	15.8793	44.522	64.961	46.421	42.737
19.027	17.858	19.188	13.97	33.587	43.648	40.722	39.791		22.8373	21.9783	9.22233	25.1263	33.693	49.571	29.26	42.734
20.019	25.313	18.33	11.906	32.496	41.109	28.78	22.726		25.4953	9.45533	7.28633	26.9673	45.114	56.491	57.045	29.368		Patient 1
19.548	24.071	19.876	12.335	47.864	37.118	37.495	33.514		19.1603	29.2013	12.6243	20.8433	38.591	55.533	43.859	18.803		Unpaired t test
22.766	25.072	22.87	13.551	44.947	41.425	18.374	40.163		26.7803	15.4083	28.3833	22.3323	34.192	61.745	52.916	18.803		P value	<0.0001
19.374	20.934	17.855	12.04	39.23	32.926	33.734	34.743		20.6353	18.5133	25.7813	22.6903	55.37	49.002	47.531	42.626		P value summary	****
17.996	22.56	16.118	23.402	39.654	36.468	37.793	23.52		38.3353	18.8643	16.6553	22.1493	40.685	54.908	58.615	38.838
17.632	29.317	21.411	11.237	40.361	36.157	37.199	37.196		31.7903	25.4263	2.62833	20.8723	18.408	61.418	23.291	53.994
18.093	23.331	28.409	10.413	24.773	38.41	37.331	40.011		25.7623	17.5663	29.2323	15.4213	36.186	33.781	39.351	30.813
18.227	22.192	21.955	15.99	35.889	39.529	31.596	34.973		21.4003	12.3343	29.8093	13.2853	39.349	51.958	55.39	47.416
22.171	22.133	26.314	14.918	43.442	30.576	23.664	32.666		23.6013	12.4743	25.1943	18.4123	17.821	57.089	40.935	8.602
23.945	21.871	26.751	11.429	36.482	32.462	35.376	44.673		28.0983	27.5883	0.172333	28.3783	46.031	71.151	52.438	47.573
19.322	22.742	25.723	12.126	37.253	38.908	37.524	32.906		16.9803	21.4023	23.6963	4.83433	35.731	21.671	44.135	24.332
22.089	22.991	23.023	12.184	38.98	35.361	36.044	41.366		16.8973	32.2763	1.64033	17.2523	52.941	55.329	11.04	39.07
21.981	23.923	19.325	12.284	42.893	37.173	34.593	28.754		27.4483	-0.688667	3.67633	-0.305667	25.095	49.063	35.996	8.577
19.163	27.49	23.823	14.76	41.452	40.367	30.378	38.997		20.1453	6.81733	34.2123	12.1223	31.381	5.212	39.123	46.038
18.664	23.759	24.138	13.733	27.369	34.738	35.073	29.979		7.20633	21.4973	6.33133	29.0333	7.553	64.558	12.329	54.273
19.916	19.821	17.712	12.018	28.219	34.159	42.247	27.015		18.4473	25.1993	37.2953	15.5773	41.962	59.758	33.429	27.054
19.083	21.993	28.743	12.105	40.772	33.975	26.405	27.461		32.5033	21.2853	18.9383	20.7373	45.282	29.037	57.382	57.77
18.343	24.365	19.999	15.715	43.404	21.788	31.51	33.359		29.2963	26.8103	34.6413	11.7963	30.199	43.231	38.153	28.131
17.965	20.232	22.3	13.26	39.171	37.62	38.903	35.68		24.0153	8.79033	27.8993	30.7543	27.3	28.34	37.903	59.2
17.659	19.421	24.296	13.509	36.79	38.408	39.264	38.559		25.5523	12.5403	41.3573	10.6693	43.641	51.569	24.141	21.955
19.66	17.167	20.301	14.947	23.992	35.129	23.109	37.235		47.2623	13.9373	30.7313	10.5843	42.829	67.899	42.91	44.911
21.428	25.528	19.411	15.01	29.659	19.998	41.232	39.519		30.8703	22.2163	25.3903	16.0013	36.601	53.201	70.03	-0.724
20.145	22.132	22.08	14.801	24.958	35.034	36.55	44.19		23.4603	17.4143	8.13933	33.5523	19.316	23.539	51.341	13.324
18.78	19.414	20.478	14.155	40.705	41.712	39.047	44.085		22.2463	26.8433	33.3243	12.2093	31.59	56.234	55.097	46.136
22.208	23.577	20.074	11.273	36.352	23.05	37.52	38.005		25.0423	16.3363	31.4393	19.6753	37.145	85.589	58.096	41.144
18.859	33.48	19.366	12.708	34.698	43.751	30.722	38.73		30.7573	16.3963	18.1903	17.2663	36.231	46.437	21.692	12.753
17.67	21.843	18.276	13.198	37.854	43.002	34.56	44.504		9.02333	2.42733	24.5673	6.34533	49.798	26.796	62.751	28.942
20.86	22.783	18.36	12.623	40.108	34.534	34.681	39.398		10.6113	17.8373	31.9503	20.2493	31.224	22.37	53.775	50.677
18.554	22.646	17.871	12.008	39.361	38.044	36.459	36.738		8.69133	23.5483	24.1993	22.9673	32.263	58.292	68.936	41.449
17.728	21.338	18.065	14.917	29.961	30.83	27.358	38.784		22.9543	20.2233	3.64733	23.9803	34.181	75.276	48.689	16.788
20.872	22.171	18.608	13.565	37.211	29.707	45.24	38.92		14.3493	2.34933	21.6313	14.6873	11.01	17.225	63.785	17.094
17.734	23.044	15.718	12.294	38.147	41.651	33.388	41.619		18.4703	16.5243	19.4033	26.5693	39.418	90.51	40.265	23.819
18.975	21.11	17.555	11.734	35.241	32.868	36.859	36.324		14.9573	3.65133	21.6013	11.9363	39.311	65.729	8.237	4.804
15.418	18.594	17.073	13.558	43.355	42.357	28.625	43.435		24.9613	8.27533	21.3413	10.6953	31.402	40.517	40.816	45.254
16.461	22.767	20.325	12.325	33.178	40.438	33.503	29.31		22.6263	24.9963	26.1093	1.55633	35.25	60.581	60.405	39.67
17.358	19.132	17.846	11.321	28.83	43.165	43.244	37.195		5.78933	7.83033	21.5323	18.2313	32.169	48.853	64.608	42.006
18.363	23.438	17.148	14.898	31.868	37.477	32.557	42.659		26.6613	16.9383	8.74933	25.6983	15.567	60.451	12.296	54.969
17.166	23.759	21.037	16.42	36.529	31.656	45.104	36.611		33.6463	18.9863	29.0323	7.42633	23.838	79.867	55.241	12.735
18.632	25.034	19.739	12.41	35.245	40.468	21.322	36.055		26.7313	1.60033	27.8883	5.44033	38.827	110.828	55.417	7.684
19.611	20.201	15.552	12.212	33.194	38.3	31.859	40.175		21.2113	6.97633	7.94433	29.9833	31.92	67.349	76.144	37.294
15.838	22.732	17.756	11.109	34.107	39.641	45.539	35.729		29.6833	9.04433	40.9253	9.15833	46.211	69.669	31.084	64.205
17.656	27.397	18.703	12.117	43.347	40.776	30.49	35.802		20.8953	15.0333	0.773333	14.8283	2.189	62.018	52.807	54.2
15.755	20.201	18.159	12.796	28.658	37.386	29.35	41.211		21.1093	19.3143	28.7043	15.9903	36.699	36.851	24.287	20.189
19.6	23.224	17.336	11.849	38.56	29.455	35.322	43.692		23.0543	14.9593	23.3173	21.6423	37.724	46.26	13.756	43.343
19.928	24.174	21.774	13.911	41.221	28.705	20.602	28.772		1.31733	14.9223	16.1563	23.1323	32.232	74.257	66.594	59.534
17.228	23.03	21.189	12.586	34.214	30.005	38.417	35.558		34.0793	16.5343	35.2663	34.0053	56.543	54.972	24.814	40.076
15.767	23.592	16.145	11.999	41.767	32.943	38.425	15.782		17.8953	20.7193	5.10133	18.0543	27.247	50.996	10.329	45.987
18.7	22.688	16.001	11.807	36.033	34.449	24.433	39.64		28.3913	16.0173	24.9463	5.37733	25.704	69.65	17.704	21.357
16.199	18.496	19.958	14.104	24.659	36.888	38.498	40.509		24.8603	16.2403	9.61433	14.0253	18.789	49.589	33.129
16.744	21.725	18.184	12.656	41.017	42.349	32.272	38.542		3.07933	22.1473	15.5253	31.6403	44.237	66.14	51.914
17.521	23.536	15.565	13.153	34.703	42.62	25.279	36.513		25.0813	6.12833		26.9433	21.959	36.509	50.657
18.054	19.44	14.936	11.687	39.012	28.814	40.346	36.572			8.06533		11.7253	41.001	62.519	71.31
17.794	22.332	12.879	12.309	40.973	48.232	37.677	39.376					27.0853	36.699	27.991
			13.893	34.524	40.771	36.811	26.68							29.504
			13.328	33.873	49.677	27.171	42.376
			12.662	11.881	37.219	38.498	38.107
			12.834	32.348	37.597	32.718	42.985
			13.957	37.57	47.186	27.686	38.306
			14.136	39.829	32.461	34.585	41.118
			12.751	30.093	41.433	28.329	25.761
				43.463	38.62	35.658	43.574
				23.149	36.541	32.072	36.135
				37.939	47.994	29.319	35.384
				45.138	33.669	27.046	41.929
				29.98	41.916	35.236	41.788
				41.085	43.008	24.607	35.753
				46.386	39.979	45.303	50.586
				35.773	39.288	38.144	33.603
				29.923	41.379	28.258	42.948
				37.058	34.568	34.957	42.318
				42.939	39.562	29.203	39.569
				37.054	40.665		43.593
				44.107	36.006		34.977
				41.12	40.748		31.988
				46.951	34.497		25.844
				28.579	39.538		40.437
				38.571	40.042		44.693
				45.04	35.539		40.089
				41.377	37.028		36.686
				41.63	42.091		35.745
				43.643	35.361		30.81
					42.339		26.067
					37.747		34.089
					48.557		42.378
					39.927
					33.724

## Sheet: 2a
Figure 2a
AR expression in the indicated melanoma cells at 48 hours of treatment with various BRAF (Dabrafenib, PLX-4720, and Sorafenib; 0.5 mM) and MEK (Cobimetinib and Trametinib; 5 nM) inhibitors versus DMSO control.
RT-qPCR Data
Ratio values
Sample	A375			WM115			WM9			WM989
Biological Replicate #	#1	#2	#3	#1	#2	#3	#1	#2	#3	#1	#2	#3
DMSO	1	1	0.376312	1	1	0.941696	1	1	1.26284	1	1	1.25992
Dabrafenib	3.08799	5.11004	7.69186	9.75855	7.3615	3.01049	9.44794	3.51453	4.82323	3.59668	3.37916	6.04887
PLX-4720	3.43426	5.81589	4.57361	4.93597	6.17597	11.4188	10.3627	3.76678	2.73208	4.04648	4.04648	2.57279
Sorafenib	29.2426	19.2929	10.173	340.93	33.3975	1.90088	9.12611	2.05623	3.83706	5.16941	5.16941	2.15348
Cobimetinib	2.71948	2.61474	3.76678	1.37554	1.27162	0.791869	6.39377	2.73208	2.87454	5.6962	5.6962	2.68825
Trametinib	35.4243	7.56846	20.0658	3.74076	6.29119	3.89962	4.77886	2.7007	3.6978	3.93583	3.93583	2.36745
Table Analyzed	DABRAFENIB		Table Analyzed	PLX		Table Analyzed	SORA		Table Analyzed	TRA		Table Analyzed	COBI
Column B	Dabrafenib		Column B	PLX-4720		Column B	Sorafenib		Column B	Trametinib		Column B	Cobimetinib
vs.	vs.		vs.	vs.		vs.	vs.		vs.	vs.		vs.	vs.
Column A	DMSO		Column A	DMSO		Column A	DMSO		Column A	DMSO		Column A	DMSO
Paired t test			Paired t test			Mann Whitney test			Mann Whitney test			Paired t test
P value	0.003		P value	0.009		P value	0.0286		P value	0.0286		P value	0.0478
P value summary	**		P value summary	**		Exact or approximate P value?	Exact		Exact or approximate P value?	Exact		P value summary	*
Significantly different (P < 0.05)?	Yes		Significantly different (P < 0.05)?	Yes		P value summary	*		P value summary	*		Significantly different (P < 0.05)?	No
One- or two-tailed P value?	Two-tailed		One- or two-tailed P value?	Two-tailed		Significantly different (P < 0.05)?	Yes		Significantly different (P < 0.05)?	Yes		One- or two-tailed P value?	Two-tailed
t, df	t=8.942, df=3		t, df	t=6.066, df=3		One- or two-tailed P value?	Two-tailed		One- or two-tailed P value?	Two-tailed		t, df	t=3.242, df=3
Number of pairs	4		Number of pairs	4		Sum of ranks in column A,B	10 , 26		Sum of ranks in column A,B	10 , 26		Number of pairs	4
						Mann-Whitney U	0		Mann-Whitney U	0
How big is the difference?			How big is the difference?									How big is the difference?
Mean of differences (B - A)	4.583		Mean of differences (B - A)	4.137		Difference between medians			Difference between medians			Mean of differences (B - A)	2.276
SD of differences	1.025		SD of differences	1.364		Median of column A	1.034, n=4		Median of column A	1.034, n=4		SD of differences	1.404
SEM of differences	0.5124		SEM of differences	0.6819		Median of column B	12.29, n=4		Median of column B	4.185, n=4		SEM of differences	0.702
95% confidence interval	2.952 to 6.213		95% confidence interval	1.967 to 6.307		Difference: Actual	11.25		Difference: Actual	3.151		95% confidence interval	0.04184 to 4.510
R squared (partial eta squared)	0.9638		R squared (partial eta squared)	0.9246		Difference: Hodges-Lehmann	11.35		Difference: Hodges-Lehmann	3.245		R squared (partial eta squared)	0.778
How effective was the pairing?			How effective was the pairing?									How effective was the pairing?
Correlation coefficient (r)	-0.09655		Correlation coefficient (r)	-0.0283								Correlation coefficient (r)	0.4491
P value (one tailed)	0.4517		P value (one tailed)	0.4859								P value (one tailed)	0.2755
P value summary	ns		P value summary	ns								P value summary	ns
Was the pairing significantly effective?	No		Was the pairing significantly effective?	No								Was the pairing significantly effective?	No

## Sheet: 2b-d
Figure 2b
Immunoblot analysis of AR expression in WM115 (b), A375 (c) and SKMEL28 (d) cells treated with Dabrafenib (0.5 mM) versus DMSO control at the indicated time points

## Sheet: 2e
Figure 2e
RT-qPCR Data RT-qPCR of AR expression in A375 melanoma cells treated with Dabrafenib (0.5 uM) versus DMSO control at the indicated time points.
Ratio values
Primer	0H			2H			4H			8H			24H			48H			72H
AR	1	0.943874		0.687771	0.972655		0.556068	0.730353		0.868541	0.937354		0.886791	0.782773		3.15287	2.26054		6.94833	5.51489
AR2	1	1.07923		0.681444	1.3692		0.689362	1.26868		0.872564	1.04247		1.09177	0.702222		3.63008	2.8219		5.2537	7.56846
Dunnett's multiple comparisons test	Mean Diff.	95.00% CI of diff.	Below threshold?	Summary	Adjusted P Value
0H vs. 2H	0.07801	-0.5285 to 0.6846	No	ns	0.9943
0H vs. 4H	0.1947	-0.4119 to 0.8012	No	ns	0.7761
0H vs. 8H	0.07554	-0.5310 to 0.6821	No	ns	0.9951
0H vs. 24H	0.1399	-0.4667 to 0.7464	No	ns	0.9234
0H vs. 48H	-1.961	-2.567 to -1.354	Yes	****	<0.0001
0H vs. 72H	-5.316	-5.922 to -4.709	Yes	****	<0.0001

## Sheet: 2f
Figure 1f
Immunofluorescence analysis of AR expression in A375 melanoma cells treated with Dabrafenib (0.5 M) versus DMSO control at the indicated time points.
Quantification of AR fluorescence in A375 cell line upon Dabrafenib treatment
AR Intensity in AU
DMSO	24h	48h	72h
Control	Dabrafenib	Dabrafenib	Dabrafenib
815.609	1517.53	2395.98	4015.25
605.56	2089.88	2263.94	4066.62
910.153	2104.78	1942.79	3875.21
1058.37	2474.77	2345.11	3783.84
905.837	2504.92	2593.97	3977.19
957.506	3097.14	2681.92	3457.48
661.198	2727.47	2255.18	3816.2
884.732	2229.42	2644.74	4064.82
856.742	2785.32	3217.36	4063.21
1005.34	2709.57	2377.63	3982.08
1213.31	2272.87	2541.92	3805.5
544.804	2927.21	2785.09	3910.64
932.288	2752.07	2967.47	3678.03
947.202	3249.2	3074.02	4005.84
945.187	2247.04	3301.12	3215.2
1241.42	2333.95	1933.24	3642.74
934.703	2304.76	2692.36	3596.16
741.276	1768.68	2291.16	3559.37
821.817	2559.61	2399.06	4020.42
1114.16	2235.55	2245.99	4083.75
905.386	1940.81	2405.99	4053.09
796.985	2562.91	2237.32	3632.02
1317.19	2387.15	2291.5	3542.57
811.376	2225.66	2315.77	3997.81
1062.59	3300.1	1923.85	3917.85
985.344	1525.41	2290.39	3592.53
897.492	3377.8	2442.61	3962.31
1426.1	1513.82	2358.39	2870.88
1007.43	1748.73	2327.17	3428.56
1022.98	1594.32	1703.43	3538.05
1072.98	2974.78	2548.95	3641.75
1612.91	2631.99	2169.64	3187.74
1185.33	2160.96	2546.56	3175.05
960.844	2189.93	2047.31	3621.14
942.78	2276.52	1704.59	3629.05
804.075	2704.53	2173.16	3646.18
860.124	1470.82	2589.54	3618.47
443.256	2414.83	2372.99	3752.71
969.688	2961.55	2380.05	3795.04
742.733	2049.72	2043.68	3218.55
668.322	1349.88	2822.24	3345.44
1147.59	1501.68	1954.4	4042.28
1333.6	1381.51	1838.53	4025.19
793.282	1989.63	2274.65	3725.55
1202.45	1695.48	1898.14	3746.6
1198.22	1631.42	2454.36	4081.93
1222.26	2059.44	3083.81	3752.8
727.874	1625.42	2568.85	3646.16
1066.56	1999.04	2366.22	3966.62
1282.78	1192.14	2014.17	3603.54
782.139	1412.13	2200.84	3485.69
915.474	2706.74	2010.11	3759.82
1007.07	1812.77	1788.51	3865.85
604.431	1622.15	2332.09	3816.49
1018.45	1395.24	1581.7	3700.55
965.695	1876.5	1926.22	3927.83
1366.03	3221.94	2692.44	3590.93
768.412	1592	2161.3	3865.43
830.383	1573.28	2605.02	3337.78
768.706	1391.24	1746.09	3878.09
859.683	1880.04	2331.61	3501.24
876.688	2578.42	1855.8	3387.59
844.257	1764.12	2240.11	3881.53
939.932	1715.04	2370.49	3518.92
802.328	2156.75	2249.84	3587.6
853.352	1945.29	2322.42	3412.58
776.076	1769.15	2600.13	3307.25
981.189	2032.83	1868.79	3609.82
829.491	2167.75	2293.73	3681.74
826.211	1666.92	2345.81	3897.76
835.215	2099.36	2355.02	3793.09
827.562	2102.86	2754.74	3983.22
837.37	2041.63	2890.65	3365.28
859.97	3210.28	2508	3784.74
1181.09	2668.1	2009.49	3769.72
848.699	1843.63	2825.58	3558.78
813.766	1899.16	3418.94	3779.64
853.295	2229.22	2271.32	3863.76
885.219	1994.09	2310.42	3611
920.279	1796.94	2973.57	3270.38
925.946	2045.66	3283.74	3693.84
949.631	2134.26	2281.51	3278.69
1078.16	1560.97	2084.13	3564.77
1617.52	1196.29	2511.71	3063.52
1016.75	1563.09	2385.6	4036.43
1012.9	2040.41	1976.96	3766.82
1459.14	2400.11	2567.55	3931.64
1020.59	1540.21	2458.57	3644.21
1064.58	1642.56	2206.33	3859.34
845.514	1739.06	3046.35	3238.52
889.363	1619.69	2223.85	3329.65
789.637	1248.22	2700.59	3674.47
1157.2	1658.32	2237.29	3425.97
772.413	1790.9	2559.15	3362.72
956.086	2452.53	2792.78	2769.11
803.657	1006.66	2408.09	3809.59
1042.02	1229.04	2444.33	2344.88
843.86	814.759	2442.49	3916.87
1003.98	2035.78	2534.28	2998.14
716.822	1190.43	1875.39	2367.22
706.442	2044.87	2848.43	3411.43
755.637	1259.49	2387.07	3510.06
870.397	2096.44	2185.61	4066.26
1028.64	1685.25	3050.76	3440.48
944.712	1412.9	2131.25	3915.46
1074.84	1741.23	2234.55	3896.24
998.18	1938.92	2995.72	3785.64
756.642	1764.22	2986.5	3919.94
1487.06	1726.92	2949.45	3511.96
817.251	1985.83	2427.66	3737.48
1410.16	1583.31	2319.48	3796.51
973.669	1670.52	2024.36	3382.6
1276.09	2064.78	2474.68	3898.04
1064.24	2311.05	2079.31	3876.88
892.313	1832.36	2355.07	3570.91
1408.97	2345.23	2465.01	3920.45
1253.78	2263.46	2864.53	3129.53
1021.72	2533.5	2807.85	4053.79
1132.53	1911.68	2370.91	3349.14
1111.31	3058.53	2223.77	3399.32
1031.44	3069.75	1959.43	3743.51
1153.1	2067.27	802.266	3110.75
1075.97	2368.23	2232.37	3839.44
1085.83	2202.85	2399.15	3459.45
875.685	2245.9	1823.32	3047.77
814.208	2409.09	1514.27	3812.2
915.04	1885.42	2263.12	3687.57
962.761	1559.51	2634.9	3840.67
1183.49	1754.08	1938.14	3554.38
1084.6	2326.3	2543.43	3509.99
953.278	2242.77	2007.73	3786.72
790.063	1814.31	1841.05	3707.64
709.727	1883.28	2641.99	3343.48
929.097	2209.46	2561.73	3784.12
1349.41	2752.88	1655.21	3936.6
1099.09	1730.88	2140.43	3651.08
955.715	1731.72	1659.49	3642.76
941.688	1855.29	2819.23	1441.94
1056.03	2338.41	1544.15	3998.54
1092.65	2413.72	1725.99	3015
870.505	2844.64	2520.93	3755.73
754.204	1777.02	2353.15	1281.5
792.323	1806.61	1931.99	3224.92
835.696	1689.29	2243.09	3532.53
694.003	1779.01	2045.24	3959.3
579.842	2262.54	3546.91	3482.99
775.209	2232.26	3123.62	3902.81
1215.69	2943.65	3225.15	3150.92
713.584	1238.85	3195.06	3570.98
1813.42	2002.1	3559.61	2979.58
793.903	1781.96	2100.23	3842.22
965.901	2878.23	3260.45	3893.23
1531.2	1096.02	2776.57	3600.13
1016.04	1778.43	2620.46	3285.22
774.764	2575.76	3397.04	3370.57
825.434	2793.09	3465.45	3309.79
1355.76	2233.7	3042.88	3682.45
574.999	3367.5	2259.3	3135.46
799.423	1899.13	2793.26	2398.75
772.752	1853	2786.95	2115.24
1007.89	1710.1	2459.86	2410.6
1092.26	1740.31	2825.25	2431.96
815.036	2979.42	3012.34	2948.15
1149.48	2506.17	2813.99	1724.89
717.373	1649.62	2519.86	1393.52
642.519	2852.8	2998.43	913.414
842.187	1341.96	2659.2	2120.36
1067.17	2853.01	1797.45	1578.64
873.56	2426.2	2899.24	1118.28
956.175	2827.45	2785.95	1638.49
676.17	1495.47	2766.93	2098.03
556.346	1979.62	2675.74	1623.97
810.805	1573.48	2392.75	1653.13
671.656	1956.51	2659.98	1727.17
668.376	1953.61	2836.04	2430.47
862.721	2508.38	2231.69	2173.35
889.373	2174.73	2343.16	1794.84
1033.52	2309.66	3314.86	1070.7
685.189	2417.93	1867.78	1514.87
848.675	2655.27	2293.88	1092.58
881.843	1898.19	3438.7	1761.96
731.764	2290.63	2850.7	1942.88
734.921	1225.63	2674.43	2141.82
673.564	2733.11	3062.56	1793.52
871.235	2367.52	3407.12	2572.3
1155.27	1922.62	2771.31	1519.01
714.317	1338.52	2638.89	1656.65
592.711	2719	3261.78	2356.25
575.145	1513.47	3139.61	1656.6
777.762	2061.3	2715.05	1310.79
875.264	2037.36	2586.43	1497.63
996.547	1705.03	2587.1	3004.61
854.466	1873.13	2862.35	2776.25
676.973	2273.05	2826.78	1291.61
887.368	1599.25	2335.37	2748.8
762.211	1950.61	3030.59	2222.92
1215.54	2631.9	2836.6	1722.35
1236.58	1753	2980.64	3025.01
881.342	1892.95	2538.48	2040.83
1103.95	1453.96	2620.7	2703.68
952.577	1664.69	2247.88	1642.78
1381.51	2068	1934.8	2117.92
1104.85	2004.01	2269.77	2503.56
888.614	2630.75	2744.17	2733.33
911.944	1637.11	2256.72	1481.6
1055.15	1494.35	3083.1	1687.69
1152.62	1420.75	2438.55	2225.8
875.136	2005.58	2539.17	1753.53
937.068	1463.18	3129.93	1766.42
1074.95	2144.3	2753.16	1558.33
957.922	1685.83	2920.3	2380.36
989.757	2432.54	2682.91	1887.55
1560.14	2307.41	2179.06	1347.34
1162.94	1578.94	3079.82	1593.73
896.998	1641.59	2040.08	1875.27
1245.71	3219.32	3208.6	1598.32
1015.86	1821.17	3126.07	2119.43
866.41	2830.19	2421.36	2110.76
1003.59	3753.55	2355.01	1899.18
989.402	1923.1	3317.72	1475.6
1277.02	1977.54	2854.03	1957.53
1227.73	1415.84	2976.23	2398.75
938.22	1715.62	2634.54	2115.24
950.87	2866.59	2779.76	2410.6
1071.97	1654.68	3466.1	2431.96
787.96	1522.77	1880	2948.15
593.38	1953.68	2584.12	1724.89
802.369	1466.6	2096.14	1393.52
1233.18	1172.04	2107.4	913.414
859.125	1327.52	2822.96	2120.36
948.109	1727.82	2562	1578.64
1130.8	2476.82	3155.79	1118.28
1141.01	2168	2528.43	1638.49
742.774	2030.68	3108.21	2098.03
637.718	1707.52	3026.69	1623.97
810.03	1468.9	2892.47	1653.13
957.291	2066.82	2631.85	1727.17
1042.36	2517.35	3216.18	2430.47
1007.71	1892.78	2615.68	2173.35
1002.17	1066.22	2101.66	1794.84
789.575	1437.22	2585.95	1070.7
875.893	1621.33	2533.49	1514.87
690.228	1245.33	2414.91	1092.58
789.553	1430.34	3043.06	1761.96
1245.43	1975.58	2183.55	1942.88
1347.23	1377.67	2676.85	2141.82
768.507	1776.51	2274.13	1793.52
762.31	1545.09	2447.63	2572.3
867.82	1165.79	2322.16	1519.01
1000.49	1635.69	2507.38	1656.65
708.693	1436.95	2965.95	2356.25
1001.72	2253.52	2819.97	1656.6
988.397	1063.38	3289.62	1310.79
666.959	1886.83	3093.59	1497.63
1158.04	2664.18	2897.55	3004.61
1028.77	1186.82	3128.64	2776.25
890.558	1728.6	2910.18	1291.61
958.406	1844.98	3524.32	2748.8
726.717	1778.86	2823.7	2222.92
744.72	1545.35	1820.44	1722.35
1096.27	2338.41	2749.76	3025.01
895.776	2016.55	2871.51	2040.83
934.836	2054.08	2235	2703.68
712.802	1906.1	2557.15	1642.78
782.138	2833.63	1792.57	2117.92
950.539	1966.94	3095.31	2503.56
765.929	1888.21	2284.29	2733.33
1217.97	1858.45	2083.16	1481.6
663.197	2308.34	3293.7	1687.69
656.765	2010.09	2867.42	2225.8
724.161	1907.52	2155.84	1753.53
1226	2470.02	2107.21	1766.42
901.936	2248.42	1707.68	1558.33
819.997	1647.16	3200.11	2380.36
887.408	1635.82	2153.34	1887.55
862.989	1731.78	2851.38	1347.34
895.987	1758.84	3041.58	1593.73
826.331	1442.33	2054.69	1875.27
690.755	2711.64	2139.23	1598.32
1229.41	1234.74	2786.68	2119.43
631.939	1860.95	2121.84	2110.76
680.496	1058.46	2508.09	1899.18
674.532	1304.91	3414.05	1475.6
855.503	1101.24	2424.84	1957.53
958.925	3202.48	2698.81
1122.94	1897.71	2785.8
1742.02	1259.82	2096.98
696.839	2355.72	2339.7
847.753	2113.3	2302.47
810.651	1578.52	3020.59
1228.24	1587.05	1898.43
1359.06	1412.23	2733.57
1346.27	1937.85	2253.94
1236.75	1939.3	2317.71
1368.08	1525.46	2518.04
1337.97	1921.7	2771.11
1337.58	1630.63	2071.25
1322.08	1667.87	2260.37
1255.27	1733.51	3022.46
1193.7	2272.94	2621.34
1369.95	1989.52	2178.8
1430.23	2023.75	2766.48
1521.69	2201.25	2199.83
1172.92	2518.86	2636.01
1642.31	1704.93	2888.96
1282.72	1969.86	2724.19
1311.96	2874.13	2682.93
1382.2	1406.87	2554.88
1629.98	1375.68	2732.56
1483.32	1510.35	2441.67
1047.92	1275.21	3185.02
1016.1	1928.45	2871.69
2160.99	1498.69	2212.34
1513.65	2041.15	2776.89
1111.04	1740.6	2487.1
1690.65	1631.85	2640.78
2654.15	2434.78	1976.55
1703.53	2179.42	2696.97
1523.4	1486.02	2002.51
1617.07	2033.85	2801.07
1302.8	2258.67	2706.75
1453.02	2125.5	2411
1497.86	1298.98	2698.67
1365.03	2233.48	2447.75
1569.11	2487.84	2511.57
1334.16	1873.85	2455.44
1439.39	1385.09	2338.23
1533.26	1951.92	2806.82
1256.37	2347.16	2937.01
1444.38	1826.53	2478.59
1155.02	2510.42	2347.78
1413.55	1577.49	2480.96
1518.15	1589.29	2554.34
1505.69	1669.85	2362.34
1300.9	1865.25	2694.94
1296.88	1671.82	1594.02
1250.09	2155	2229.53
1177.82	1788.31	4015.25
1409.38	1433.1	4066.62
1308.05	1711.18	3875.21
1656.65	1387.01	3783.84
1655.01	1419.37	3977.19
1459.77	1585.15	3457.48
1329.34	1363.31	3816.2
1303.75	1613.33	4064.82
1309.4	1625.5	4063.21
1279.34	1297.07	3982.08
1540.3	1427.45	3805.5
1464.31	1347.6	3910.64
1403.78	1008.66	3678.03
761.117	1106.56	4005.84
1394.65	1685.64	3215.2
1431.97	1374.12	3642.74
629.992		3596.16
1369.79		3559.37
970.169		4020.42
1131.93		4083.75
1238.22		4053.09
1392.26		3632.02
1411		3542.57
1221.12		3997.81
1222.95		3917.85
1136.26		3592.53
984.475		3962.31
1013.31		2870.88
1014.36		3428.56
1223.69		3538.05
1458.36		3641.75
1221.48		3187.74
984.896		3175.05
1112.41		3621.14
1587.57		3629.05
1261.24		3646.18
1645.27		3618.47
1510.44		3752.71
1393.17		3795.04
1366.19		3218.55
1468.25		3345.44
1422.53		4042.28
1586.07		4025.19
1735.63		3725.55
1363.87		3746.6
1292.74		4081.93
1908.88		3752.8
1358.68		3646.16
1416.42		3966.62
1288.75		3603.54
1606.66		3485.69
1399.84		3759.82
1707.19		3865.85
1286.14		3816.49
1449.14		3700.55
1532.02		3927.83
1411.92		3590.93
1531.31		3865.43
1127.94		3337.78
1216.82		3878.09
1561.39		3501.24
1406.12		3387.59
1063.13		3881.53
1156.14		3518.92
1471.09		3587.6
1733.81		3412.58
1774.38		3307.25
1345.71		3609.82
1410.62		3681.74
1507.99		3897.76
1018.35		3793.09
1141.74		3983.22
1666.23		3365.28
1830.6		3784.74
1419.61		3769.72
1570.01		3558.78
1535.93		3779.64
1585.56		3863.76
1360.31		3611
1233.72		3270.38
1064.73		3693.84
1546.09		3278.69
1344.49		3564.77
1149.67		3063.52
1895.54		4036.43
1319.09		3766.82
1945.37		3931.64
1676.4		3644.21
1044.39		3859.34
1544.49		3238.52
1283.36		3329.65
1155.88		3674.47
1386.37		3425.97
1344.98		3362.72
1227.28		2769.11
1249.62		3809.59
1249.26		2344.88
1457.47		3916.87
1094.28		2998.14
1560.28		2367.22
1467.34		3411.43
1324.25		3510.06
1425.32		4066.26
1604.84		3440.48
2511.94		3915.46
1528.23		3896.24
1285.14		3785.64
1391.19		3919.94
930.272		3511.96
1116.81		3737.48
1295.82		3796.51
1062.49		3382.6
1335.74		3898.04
1338.47		3876.88
1309.71		3570.91
1125.05		3920.45
1564.79		3129.53
1800.99		4053.79
949.842		3349.14
1145.2		3399.32
1098.76		3743.51
1246.44		3110.75
1078.95		3839.44
1630.49		3459.45
1924.26		3047.77
1723.11		3812.2
1148.3		3687.57
1188.77		3840.67
1187.37		3554.38
1859.57		3509.99
1132.73		3786.72
1362.8		3707.64
1401.02		3343.48
1094.57		3784.12
1264.75		3936.6
1118.52		3651.08
1050.58		3642.76
1123.97		1441.94
1652.66		3998.54
1257.07		3015
1351.89		3755.73
903.812		1281.5
1095.9		3224.92
1435.71		3532.53
1449.82		3959.3
1159.51		3482.99
1010.44		3902.81
954.048		3150.92
1291.41		3570.98
943.212		2979.58
1199.22		3842.22
936.447		3893.23
1193.35		3600.13
1434.71		3285.22
1317.77		3370.57
1324.82		3309.79
1576.1		3682.45
1436.93		3135.46
1392.1
1153.56
1599.97
1423.03
1494.4
1236.27
1118.41
983.205
1601.09
1528.71
1957.21
1720.56
1720.56
1418.14
1715.63
1228.49
1286.55
1670.4
1272.71
1277.31
1535.03
1360.19
1501.73
1470.59
837.145
1432.14
1590.7
1955.73
1606.1
1491.91
1826.88
1092.26
1131.32
1865.68
1490.19
960.657
1490.75
944.652
1504.16
1733.24
1174.88
1392.04
1591.15
1110.67
1438.85
1514.97
1167.16
1327.09
1294.69
1276.79
1419.09
1375.24
1392.87
1639.94
1231.61
1044.58
1394.52
1177.07
1528.92
955.853
1574.75
1344.61
1629.22
1224.18
1206.03
1583.5
1937.79
1081.32
1157.5
1405.29
1076.33
1058.13
968.235
1192.21
1412.92
1104.24
1405.5
836.337
1133.27
1038.62
1208.91
1367.62
1254.87
773.675
908.518
1410.01
1021
1054.82
1219.04
1111.83
1324.44
1152.54
1240.78
1368.87
1433.36
923.509
879.956
1469.16
1156.72
1380.65
871.803
798.069
1283.36
1148.84
1329.38
1031.42
1112.97
1185.4
1911.86
2422.63
898.21
1073.85
1677.25
960.173
1187.68
1031.92
1294.38
1016.24
1324.13
1067.41
1043.86
927.604
1366.48
783.947
2383.61
844.841
844.784
1035.39
1144.56
1235.28
902.428
1190.42
1141.77
1608.14
959.874
1252.06
1022.17
978.937

[truncated: 60 more sheets: 2g, 2h, 3a, 3b, 3c, 3e, 3f, 3g, 4a, 4b, 4c, 4d, 4e, 5b, 6b, 6c, 6f, 6g, 6i, 7a …]
